# Supplementary material for: Gold-catalyzed (4 + 2)-annulations between α-alkyl alkenylgold carbenes and benzisoxazoles with reactive alkyl groups
Source: Chem Sci. 2018 Apr 23;9(19):4488–92. doi: 10.1039/c8sc00986d (PMC6049024; doi:10.1039/c8sc00986d)
Supplement: Supplementary file 2 [file SC-009-C8SC00986D-s002.cif]

# Electronic Supplementary Material (ESI) for Chemical Science.
# This journal is © The Royal Society of Chemistry 2018

####################################################################### 
# 
# This file contains crystal structure data downloaded from the 
# Cambridge Structural Database (CSD) hosted by the Cambridge 
# Crystallographic Data Centre (CCDC).
# 
# Full information about CCDC data access policies and citation 
# guidelines are available at http://www.ccdc.cam.ac.uk/access/V1 
# 
# Audit and citation data items may have been added by the CCDC. 
# Please retain this information to preserve the provenance of 
# this file and to allow appropriate attribution of the data. 
# 
#######################################################################

data_d19364
_database_code_depnum_ccdc_archive 'CCDC 1819135'
_audit_update_record             
;
2018-01-24 deposited with the CCDC.
2018-04-23 downloaded from the CCDC.
;

_audit_creation_method           SHELXL-97
_chemical_name_systematic        
;
 ?
;
_chemical_name_common            ?
_chemical_melting_point          ?
_chemical_formula_moiety         'C20 H19 N O'
_chemical_formula_sum            'C20 H19 N O'
_chemical_formula_weight         289.36

loop_
_atom_type_symbol
_atom_type_description
_atom_type_scat_dispersion_real
_atom_type_scat_dispersion_imag
_atom_type_scat_source
C C 0.0033 0.0016 'International Tables Vol C Tables 4.2.6.8 and 6.1.1.4'
H H 0.0000 0.0000 'International Tables Vol C Tables 4.2.6.8 and 6.1.1.4'
N N 0.0061 0.0033 'International Tables Vol C Tables 4.2.6.8 and 6.1.1.4'
O O 0.0106 0.0060 'International Tables Vol C Tables 4.2.6.8 and 6.1.1.4'

_symmetry_cell_setting           monoclinic
_symmetry_space_group_name_H-M   'P 21/c'

loop_
_symmetry_equiv_pos_as_xyz
'x, y, z'
'-x, y+1/2, -z+1/2'
'-x, -y, -z'
'x, -y-1/2, z-1/2'

_cell_length_a                   9.5578(12)
_cell_length_b                   20.653(2)
_cell_length_c                   8.4644(10)
_cell_angle_alpha                90.00
_cell_angle_beta                 108.514(6)
_cell_angle_gamma                90.00
_cell_volume                     1584.4(3)
_cell_formula_units_Z            4
_cell_measurement_temperature    200(2)
_cell_measurement_reflns_used    8229
_cell_measurement_theta_min      2.451
_cell_measurement_theta_max      24.853

_exptl_crystal_description       prism
_exptl_crystal_colour            yellow
_exptl_crystal_size_max          0.22
_exptl_crystal_size_mid          0.21
_exptl_crystal_size_min          0.08
_exptl_crystal_density_meas      ?
_exptl_crystal_density_diffrn    1.213
_exptl_crystal_density_method    'not measured'
_exptl_crystal_F_000             616
_exptl_absorpt_coefficient_mu    0.074
_exptl_absorpt_correction_type   multi-scan
_exptl_absorpt_correction_T_min  0.9839
_exptl_absorpt_correction_T_max  0.9941
_exptl_absorpt_process_details   SADABS

_exptl_special_details           
;
 ?
;

_diffrn_ambient_temperature      200(2)
_diffrn_radiation_wavelength     0.71073
_diffrn_radiation_type           MoK\a
_diffrn_radiation_source         'fine-focus sealed tube'
_diffrn_radiation_monochromator  graphite
_diffrn_measurement_device_type  'D8 Venture'
_diffrn_measurement_method       ?
_diffrn_detector_area_resol_mean ?
_diffrn_standards_number         ?
_diffrn_standards_interval_count ?
_diffrn_standards_interval_time  ?
_diffrn_standards_decay_%        ?
_diffrn_reflns_number            21837
_diffrn_reflns_av_R_equivalents  0.0500
_diffrn_reflns_av_sigmaI/netI    0.0319
_diffrn_reflns_limit_h_min       -11
_diffrn_reflns_limit_h_max       10
_diffrn_reflns_limit_k_min       -24
_diffrn_reflns_limit_k_max       24
_diffrn_reflns_limit_l_min       -9
_diffrn_reflns_limit_l_max       10
_diffrn_reflns_theta_min         2.25
_diffrn_reflns_theta_max         25.04
_reflns_number_total             2789
_reflns_number_gt                2099
_reflns_threshold_expression     >2sigma(I)

_computing_data_collection       ?
_computing_cell_refinement       ?
_computing_data_reduction        ?
_computing_structure_solution    'SHELXS-86 (Sheldrick, 1986)'
_computing_structure_refinement  'SHELXL-97 (Sheldrick, 1997)'
_computing_molecular_graphics    'Ortep-3 for Windows (Farrugia, 1997)'
_computing_publication_material  'WinGX publication routines (Farrugia, 1999)'

_refine_special_details          
;
 Refinement of F^2^ against ALL reflections.  The weighted R-factor wR and
 goodness of fit S are based on F^2^, conventional R-factors R are based
 on F, with F set to zero for negative F^2^. The threshold expression of
 F^2^ > 2sigma(F^2^) is used only for calculating R-factors(gt) etc. and is
 not relevant to the choice of reflections for refinement.  R-factors based
 on F^2^ are statistically about twice as large as those based on F, and R-
 factors based on ALL data will be even larger.
;

_refine_ls_structure_factor_coef Fsqd
_refine_ls_matrix_type           full
_refine_ls_weighting_scheme      calc
_refine_ls_weighting_details     
'calc w=1/[\s^2^(Fo^2^)+(0.0742P)^2^+1.9465P] where P=(Fo^2^+2Fc^2^)/3'
_atom_sites_solution_primary     direct
_atom_sites_solution_secondary   difmap
_atom_sites_solution_hydrogens   geom
_refine_ls_hydrogen_treatment    constr
_refine_ls_extinction_method     SHELXL
_refine_ls_extinction_coef       0.016(5)
_refine_ls_extinction_expression Fc^*^=kFc[1+0.001xFc^2^\l^3^/sin(2\q)]^-1/4^
_refine_ls_number_reflns         2789
_refine_ls_number_parameters     202
_refine_ls_number_restraints     0
_refine_ls_R_factor_all          0.0953
_refine_ls_R_factor_gt           0.0687
_refine_ls_wR_factor_ref         0.1948
_refine_ls_wR_factor_gt          0.1679
_refine_ls_goodness_of_fit_ref   1.049
_refine_ls_restrained_S_all      1.049
_refine_ls_shift/su_max          0.014
_refine_ls_shift/su_mean         0.000

loop_
_atom_site_label
_atom_site_type_symbol
_atom_site_fract_x
_atom_site_fract_y
_atom_site_fract_z
_atom_site_U_iso_or_equiv
_atom_site_adp_type
_atom_site_occupancy
_atom_site_symmetry_multiplicity
_atom_site_calc_flag
_atom_site_refinement_flags
_atom_site_disorder_assembly
_atom_site_disorder_group
C1 C 0.1904(3) 0.51912(13) 0.4632(4) 0.0394(7) Uani 1 1 d . . .
H1 H 0.0819 0.5173 0.4455 0.047 Uiso 1 1 calc R . .
C2 C 0.2152(3) 0.50112(13) 0.3025(3) 0.0386(7) Uani 1 1 d . . .
C3 C 0.1218(3) 0.46089(14) 0.1866(4) 0.0445(7) Uani 1 1 d . . .
H3 H 0.0361 0.4448 0.2074 0.053 Uiso 1 1 calc R . .
C4 C 0.1478(4) 0.44317(17) 0.0418(4) 0.0593(9) Uani 1 1 d . . .
H4 H 0.0817 0.4151 -0.0358 0.071 Uiso 1 1 calc R . .
C5 C 0.2726(4) 0.46706(18) 0.0110(4) 0.0626(10) Uani 1 1 d . . .
H5 H 0.2916 0.4556 -0.0889 0.075 Uiso 1 1 calc R . .
C6 C 0.3678(4) 0.50677(17) 0.1230(4) 0.0537(8) Uani 1 1 d . . .
H6 H 0.4535 0.5223 0.1013 0.064 Uiso 1 1 calc R . .
C7 C 0.3404(3) 0.52518(14) 0.2715(4) 0.0429(7) Uani 1 1 d . . .
C8 C 0.3975(3) 0.59545(13) 0.4948(4) 0.0438(7) Uani 1 1 d . . .
C9 C 0.4825(4) 0.63737(15) 0.6264(5) 0.0566(9) Uani 1 1 d . . .
C10 C 0.6289(4) 0.66333(17) 0.6327(6) 0.0774(13) Uani 1 1 d . . .
H10A H 0.7027 0.6288 0.6652 0.116 Uiso 1 1 calc R . .
H10B H 0.6565 0.6985 0.7143 0.116 Uiso 1 1 calc R . .
H10C H 0.6241 0.6799 0.5225 0.116 Uiso 1 1 calc R . .
C11 C 0.4077(4) 0.64557(15) 0.7389(4) 0.0601(10) Uani 1 1 d . . .
C12 C 0.4600(5) 0.6821(2) 0.8961(6) 0.0954(16) Uani 1 1 d . . .
H12A H 0.5522 0.7044 0.9026 0.143 Uiso 1 1 calc R . .
H12B H 0.4774 0.6522 0.9903 0.143 Uiso 1 1 calc R . .
H12C H 0.3854 0.7140 0.9000 0.143 Uiso 1 1 calc R . .
C13 C 0.2641(4) 0.61071(16) 0.6863(4) 0.0540(8) Uani 1 1 d . . .
H13A H 0.1832 0.6397 0.6917 0.065 Uiso 1 1 calc R . .
H13B H 0.2674 0.5727 0.7587 0.065 Uiso 1 1 calc R . .
C14 C 0.2416(3) 0.58925(13) 0.5049(3) 0.0393(7) Uani 1 1 d . . .
C15 C 0.1346(3) 0.63468(13) 0.3783(4) 0.0402(7) Uani 1 1 d . . .
C16 C 0.1756(3) 0.67138(14) 0.2635(4) 0.0483(8) Uani 1 1 d . . .
H16 H 0.2728 0.6673 0.2575 0.058 Uiso 1 1 calc R . .
C17 C 0.0784(3) 0.71380(15) 0.1576(4) 0.0543(8) Uani 1 1 d . . .
H17 H 0.1097 0.7390 0.0811 0.065 Uiso 1 1 calc R . .
C18 C -0.0639(4) 0.71973(16) 0.1624(4) 0.0553(8) Uani 1 1 d . . .
H18 H -0.1305 0.7493 0.0906 0.066 Uiso 1 1 calc R . .
C19 C -0.1085(3) 0.68249(15) 0.2720(4) 0.0492(8) Uani 1 1 d . . .
H19 H -0.2068 0.6859 0.2746 0.059 Uiso 1 1 calc R . .
C20 C -0.0110(3) 0.63994(14) 0.3787(4) 0.0419(7) Uani 1 1 d . . .
H20 H -0.0436 0.6141 0.4531 0.050 Uiso 1 1 calc R . .
N1 N 0.4436(2) 0.56618(11) 0.3868(3) 0.0407(6) Uani 1 1 d . . .
O1 O 0.2626(2) 0.47565(9) 0.5970(2) 0.0427(5) Uani 1 1 d . . .
H1' H 0.3476 0.4653 0.5817 0.051 Uiso 1 1 d R . .

loop_
_atom_site_aniso_label
_atom_site_aniso_U_11
_atom_site_aniso_U_22
_atom_site_aniso_U_33
_atom_site_aniso_U_23
_atom_site_aniso_U_13
_atom_site_aniso_U_12
C1 0.0354(14) 0.0404(15) 0.0442(16) 0.0004(12) 0.0151(12) -0.0026(12)
C2 0.0385(14) 0.0374(14) 0.0418(15) 0.0013(12) 0.0154(12) 0.0019(11)
C3 0.0397(15) 0.0461(16) 0.0442(16) -0.0048(13) 0.0083(13) 0.0038(13)
C4 0.069(2) 0.057(2) 0.0440(18) -0.0092(15) 0.0062(16) 0.0169(17)
C5 0.073(2) 0.072(2) 0.0462(19) 0.0024(17) 0.0240(17) 0.0228(19)
C6 0.0518(18) 0.065(2) 0.0505(19) 0.0161(16) 0.0257(15) 0.0137(16)
C7 0.0383(15) 0.0457(16) 0.0464(17) 0.0126(13) 0.0157(13) 0.0049(12)
C8 0.0418(16) 0.0337(14) 0.0543(18) 0.0098(13) 0.0129(14) -0.0006(12)
C9 0.0478(18) 0.0387(16) 0.068(2) 0.0070(15) -0.0036(16) -0.0025(14)
C10 0.0472(19) 0.0458(19) 0.115(3) 0.019(2) -0.008(2) -0.0068(15)
C11 0.061(2) 0.0387(16) 0.060(2) -0.0086(15) -0.0100(17) 0.0052(15)
C12 0.101(3) 0.065(3) 0.084(3) -0.028(2) -0.023(3) 0.008(2)
C13 0.065(2) 0.0466(17) 0.0460(18) -0.0024(14) 0.0117(15) 0.0006(15)
C14 0.0391(15) 0.0383(15) 0.0395(15) -0.0038(12) 0.0109(12) -0.0037(12)
C15 0.0376(14) 0.0340(14) 0.0490(16) -0.0001(12) 0.0136(13) 0.0011(11)
C16 0.0401(16) 0.0449(16) 0.062(2) 0.0141(15) 0.0189(14) 0.0026(13)
C17 0.0507(18) 0.0467(17) 0.067(2) 0.0175(16) 0.0208(16) 0.0054(14)
C18 0.0513(19) 0.0508(18) 0.061(2) 0.0101(16) 0.0136(15) 0.0148(15)
C19 0.0407(16) 0.0527(18) 0.0535(18) -0.0053(15) 0.0138(14) 0.0104(13)
C20 0.0413(15) 0.0389(15) 0.0494(17) -0.0019(13) 0.0199(13) 0.0011(12)
N1 0.0316(11) 0.0411(13) 0.0489(14) 0.0120(11) 0.0122(10) -0.0006(10)
O1 0.0437(11) 0.0436(11) 0.0458(12) 0.0135(9) 0.0212(9) 0.0030(9)

_geom_special_details            
;
 All esds (except the esd in the dihedral angle between two l.s. planes)
 are estimated using the full covariance matrix.  The cell esds are taken
 into account individually in the estimation of esds in distances, angles
 and torsion angles; correlations between esds in cell parameters are only
 used when they are defined by crystal symmetry.  An approximate (isotropic)
 treatment of cell esds is used for estimating esds involving l.s. planes.
;

loop_
_geom_bond_atom_site_label_1
_geom_bond_atom_site_label_2
_geom_bond_distance
_geom_bond_site_symmetry_2
_geom_bond_publ_flag
C1 O1 1.438(3) . ?
C1 C2 1.500(4) . ?
C1 C14 1.534(4) . ?
C1 H1 1.0000 . ?
C2 C3 1.376(4) . ?
C2 C7 1.395(4) . ?
C3 C4 1.376(4) . ?
C3 H3 0.9500 . ?
C4 C5 1.390(5) . ?
C4 H4 0.9500 . ?
C5 C6 1.361(5) . ?
C5 H5 0.9500 . ?
C6 C7 1.415(4) . ?
C6 H6 0.9500 . ?
C7 N1 1.425(4) . ?
C8 N1 1.285(4) . ?
C8 C9 1.441(4) . ?
C8 C14 1.525(4) . ?
C9 C11 1.371(5) . ?
C9 C10 1.484(5) . ?
C10 H10A 0.9800 . ?
C10 H10B 0.9800 . ?
C10 H10C 0.9800 . ?
C11 C12 1.472(5) . ?
C11 C13 1.487(5) . ?
C12 H12A 0.9800 . ?
C12 H12B 0.9800 . ?
C12 H12C 0.9800 . ?
C13 C14 1.546(4) . ?
C13 H13A 0.9900 . ?
C13 H13B 0.9900 . ?
C14 C15 1.542(4) . ?
C15 C16 1.383(4) . ?
C15 C20 1.398(4) . ?
C16 C17 1.380(4) . ?
C16 H16 0.9500 . ?
C17 C18 1.380(4) . ?
C17 H17 0.9500 . ?
C18 C19 1.372(5) . ?
C18 H18 0.9500 . ?
C19 C20 1.387(4) . ?
C19 H19 0.9500 . ?
C20 H20 0.9500 . ?
O1 H1' 0.8885 . ?

loop_
_geom_angle_atom_site_label_1
_geom_angle_atom_site_label_2
_geom_angle_atom_site_label_3
_geom_angle
_geom_angle_site_symmetry_1
_geom_angle_site_symmetry_3
_geom_angle_publ_flag
O1 C1 C2 112.6(2) . . ?
O1 C1 C14 111.7(2) . . ?
C2 C1 C14 108.2(2) . . ?
O1 C1 H1 108.1 . . ?
C2 C1 H1 108.1 . . ?
C14 C1 H1 108.1 . . ?
C3 C2 C7 118.8(3) . . ?
C3 C2 C1 122.8(3) . . ?
C7 C2 C1 118.3(3) . . ?
C4 C3 C2 122.4(3) . . ?
C4 C3 H3 118.8 . . ?
C2 C3 H3 118.8 . . ?
C3 C4 C5 118.8(3) . . ?
C3 C4 H4 120.6 . . ?
C5 C4 H4 120.6 . . ?
C6 C5 C4 120.5(3) . . ?
C6 C5 H5 119.8 . . ?
C4 C5 H5 119.8 . . ?
C5 C6 C7 120.6(3) . . ?
C5 C6 H6 119.7 . . ?
C7 C6 H6 119.7 . . ?
C2 C7 C6 118.9(3) . . ?
C2 C7 N1 122.1(3) . . ?
C6 C7 N1 119.0(3) . . ?
N1 C8 C9 126.7(3) . . ?
N1 C8 C14 124.2(3) . . ?
C9 C8 C14 109.1(3) . . ?
C11 C9 C8 108.7(3) . . ?
C11 C9 C10 128.7(3) . . ?
C8 C9 C10 122.6(4) . . ?
C9 C10 H10A 109.5 . . ?
C9 C10 H10B 109.5 . . ?
H10A C10 H10B 109.5 . . ?
C9 C10 H10C 109.5 . . ?
H10A C10 H10C 109.5 . . ?
H10B C10 H10C 109.5 . . ?
C9 C11 C12 126.0(4) . . ?
C9 C11 C13 111.6(3) . . ?
C12 C11 C13 122.3(4) . . ?
C11 C12 H12A 109.5 . . ?
C11 C12 H12B 109.5 . . ?
H12A C12 H12B 109.5 . . ?
C11 C12 H12C 109.5 . . ?
H12A C12 H12C 109.5 . . ?
H12B C12 H12C 109.5 . . ?
C11 C13 C14 105.1(3) . . ?
C11 C13 H13A 110.7 . . ?
C14 C13 H13A 110.7 . . ?
C11 C13 H13B 110.7 . . ?
C14 C13 H13B 110.7 . . ?
H13A C13 H13B 108.8 . . ?
C8 C14 C1 108.2(2) . . ?
C8 C14 C15 110.7(2) . . ?
C1 C14 C15 108.8(2) . . ?
C8 C14 C13 101.6(2) . . ?
C1 C14 C13 115.7(2) . . ?
C15 C14 C13 111.6(2) . . ?
C16 C15 C20 117.6(3) . . ?
C16 C15 C14 123.3(2) . . ?
C20 C15 C14 119.1(2) . . ?
C17 C16 C15 121.5(3) . . ?
C17 C16 H16 119.3 . . ?
C15 C16 H16 119.3 . . ?
C18 C17 C16 120.2(3) . . ?
C18 C17 H17 119.9 . . ?
C16 C17 H17 119.9 . . ?
C19 C18 C17 119.4(3) . . ?
C19 C18 H18 120.3 . . ?
C17 C18 H18 120.3 . . ?
C18 C19 C20 120.5(3) . . ?
C18 C19 H19 119.8 . . ?
C20 C19 H19 119.8 . . ?
C19 C20 C15 120.7(3) . . ?
C19 C20 H20 119.6 . . ?
C15 C20 H20 119.6 . . ?
C8 N1 C7 116.6(2) . . ?
C1 O1 H1' 105.6 . . ?

_diffrn_measured_fraction_theta_max 0.995
_diffrn_reflns_theta_full        25.04
_diffrn_measured_fraction_theta_full 0.995
_refine_diff_density_max         0.525
_refine_diff_density_min         -0.196
_refine_diff_density_rms         0.049
####################################################################### 
# 
# This file contains crystal structure data downloaded from the 
# Cambridge Structural Database (CSD) hosted by the Cambridge 
# Crystallographic Data Centre (CCDC).
# 
# Full information about CCDC data access policies and citation 
# guidelines are available at http://www.ccdc.cam.ac.uk/access/V1 
# 
# Audit and citation data items may have been added by the CCDC. 
# Please retain this information to preserve the provenance of 
# this file and to allow appropriate attribution of the data. 
# 
#######################################################################

data_d19332
_database_code_depnum_ccdc_archive 'CCDC 1819136'
_audit_update_record             
;
2018-01-24 deposited with the CCDC.
2018-04-23 downloaded from the CCDC.
;

_audit_creation_method           SHELXL-97
_chemical_name_systematic        
;
 ?
;
_chemical_name_common            ?
_chemical_melting_point          ?
_chemical_formula_moiety         'C18 H20 Br N O'
_chemical_formula_sum            'C18 H20 Br N O'
_chemical_formula_weight         346.26

loop_
_atom_type_symbol
_atom_type_description
_atom_type_scat_dispersion_real
_atom_type_scat_dispersion_imag
_atom_type_scat_source
C C 0.0033 0.0016 'International Tables Vol C Tables 4.2.6.8 and 6.1.1.4'
H H 0.0000 0.0000 'International Tables Vol C Tables 4.2.6.8 and 6.1.1.4'
Br Br -0.2901 2.4595 'International Tables Vol C Tables 4.2.6.8 and 6.1.1.4'
N N 0.0061 0.0033 'International Tables Vol C Tables 4.2.6.8 and 6.1.1.4'
O O 0.0106 0.0060 'International Tables Vol C Tables 4.2.6.8 and 6.1.1.4'

_symmetry_cell_setting           triclinic
_symmetry_space_group_name_H-M   'P -1'

loop_
_symmetry_equiv_pos_as_xyz
'x, y, z'
'-x, -y, -z'

_cell_length_a                   7.6388(10)
_cell_length_b                   11.2206(13)
_cell_length_c                   11.3511(13)
_cell_angle_alpha                116.079(3)
_cell_angle_beta                 109.218(4)
_cell_angle_gamma                91.505(4)
_cell_volume                     808.23(17)
_cell_formula_units_Z            2
_cell_measurement_temperature    200(2)
_cell_measurement_reflns_used    9919
_cell_measurement_theta_min      3.267
_cell_measurement_theta_max      25.06

_exptl_crystal_description       prism
_exptl_crystal_colour            yellow
_exptl_crystal_size_max          0.43
_exptl_crystal_size_mid          0.31
_exptl_crystal_size_min          0.15
_exptl_crystal_density_meas      ?
_exptl_crystal_density_diffrn    1.423
_exptl_crystal_density_method    'not measured'
_exptl_crystal_F_000             356
_exptl_absorpt_coefficient_mu    2.542
_exptl_absorpt_correction_type   multi-scan
_exptl_absorpt_correction_T_min  0.4078
_exptl_absorpt_correction_T_max  0.7017
_exptl_absorpt_process_details   SADABS

_exptl_special_details           
;
 ?
;

_diffrn_ambient_temperature      200(2)
_diffrn_radiation_wavelength     0.71073
_diffrn_radiation_type           MoK\a
_diffrn_radiation_source         'fine-focus sealed tube'
_diffrn_radiation_monochromator  graphite
_diffrn_measurement_device_type  'D8 Venture'
_diffrn_measurement_method       ?
_diffrn_detector_area_resol_mean ?
_diffrn_standards_number         ?
_diffrn_standards_interval_count ?
_diffrn_standards_interval_time  ?
_diffrn_standards_decay_%        ?
_diffrn_reflns_number            26621
_diffrn_reflns_av_R_equivalents  0.0345
_diffrn_reflns_av_sigmaI/netI    0.0173
_diffrn_reflns_limit_h_min       -9
_diffrn_reflns_limit_h_max       9
_diffrn_reflns_limit_k_min       -13
_diffrn_reflns_limit_k_max       13
_diffrn_reflns_limit_l_min       -13
_diffrn_reflns_limit_l_max       13
_diffrn_reflns_theta_min         2.87
_diffrn_reflns_theta_max         25.07
_reflns_number_total             2830
_reflns_number_gt                2682
_reflns_threshold_expression     >2sigma(I)

_computing_data_collection       ?
_computing_cell_refinement       ?
_computing_data_reduction        ?
_computing_structure_solution    'SHELXS-86 (Sheldrick, 1986)'
_computing_structure_refinement  'SHELXL-97 (Sheldrick, 1997)'
_computing_molecular_graphics    'Ortep-3 for Windows (Farrugia, 1997)'
_computing_publication_material  'WinGX publication routines (Farrugia, 1999)'

_refine_special_details          
;
 Refinement of F^2^ against ALL reflections.  The weighted R-factor wR and
 goodness of fit S are based on F^2^, conventional R-factors R are based
 on F, with F set to zero for negative F^2^. The threshold expression of
 F^2^ > 2sigma(F^2^) is used only for calculating R-factors(gt) etc. and is
 not relevant to the choice of reflections for refinement.  R-factors based
 on F^2^ are statistically about twice as large as those based on F, and R-
 factors based on ALL data will be even larger.
;

_refine_ls_structure_factor_coef Fsqd
_refine_ls_matrix_type           full
_refine_ls_weighting_scheme      calc
_refine_ls_weighting_details     
'calc w=1/[\s^2^(Fo^2^)+(0.0304P)^2^+0.3720P] where P=(Fo^2^+2Fc^2^)/3'
_atom_sites_solution_primary     direct
_atom_sites_solution_secondary   difmap
_atom_sites_solution_hydrogens   geom
_refine_ls_hydrogen_treatment    constr
_refine_ls_extinction_method     none
_refine_ls_extinction_coef       ?
_refine_ls_number_reflns         2830
_refine_ls_number_parameters     192
_refine_ls_number_restraints     0
_refine_ls_R_factor_all          0.0258
_refine_ls_R_factor_gt           0.0237
_refine_ls_wR_factor_ref         0.0643
_refine_ls_wR_factor_gt          0.0630
_refine_ls_goodness_of_fit_ref   1.060
_refine_ls_restrained_S_all      1.060
_refine_ls_shift/su_max          0.009
_refine_ls_shift/su_mean         0.000

loop_
_atom_site_label
_atom_site_type_symbol
_atom_site_fract_x
_atom_site_fract_y
_atom_site_fract_z
_atom_site_U_iso_or_equiv
_atom_site_adp_type
_atom_site_occupancy
_atom_site_symmetry_multiplicity
_atom_site_calc_flag
_atom_site_refinement_flags
_atom_site_disorder_assembly
_atom_site_disorder_group
C1 C 0.4367(3) 0.81548(19) 0.7066(2) 0.0391(4) Uani 1 1 d . . .
C2 C 0.3160(3) 0.7474(2) 0.5659(2) 0.0414(4) Uani 1 1 d . . .
H2 H 0.2729 0.7958 0.5146 0.050 Uiso 1 1 calc R . .
C3 C 0.2584(3) 0.60867(19) 0.5005(2) 0.0365(4) Uani 1 1 d . . .
H3 H 0.1758 0.5625 0.4035 0.044 Uiso 1 1 calc R . .
C4 C 0.3178(2) 0.53357(18) 0.57245(18) 0.0311(4) Uani 1 1 d . . .
C5 C 0.4390(3) 0.6070(2) 0.7156(2) 0.0404(4) Uani 1 1 d . . .
H5 H 0.4816 0.5598 0.7682 0.049 Uiso 1 1 calc R . .
C6 C 0.4982(3) 0.7458(2) 0.7822(2) 0.0438(4) Uani 1 1 d . . .
H6 H 0.5805 0.7931 0.8792 0.053 Uiso 1 1 calc R . .
C7 C 0.2509(2) 0.38721(18) 0.49927(17) 0.0300(4) Uani 1 1 d . . .
C8 C 0.1050(2) 0.31130(18) 0.35028(17) 0.0335(4) Uani 1 1 d . . .
H8A H -0.0156 0.3434 0.3443 0.040 Uiso 1 1 calc R . .
H8B H 0.1501 0.3232 0.2830 0.040 Uiso 1 1 calc R . .
C9 C 0.0797(2) 0.16627(19) 0.31842(19) 0.0355(4) Uani 1 1 d . . .
C10 C -0.0481(3) 0.0543(2) 0.1771(2) 0.0504(5) Uani 1 1 d . . .
H10A H 0.0132 0.0344 0.1089 0.076 Uiso 1 1 calc R . .
H10B H -0.1674 0.0820 0.1440 0.076 Uiso 1 1 calc R . .
H10C H -0.0738 -0.0269 0.1857 0.076 Uiso 1 1 calc R . .
C11 C 0.1944(2) 0.15662(18) 0.43122(19) 0.0337(4) Uani 1 1 d . . .
C12 C 0.2222(3) 0.0320(2) 0.4467(2) 0.0447(5) Uani 1 1 d . . .
H12A H 0.1798 0.0353 0.5206 0.067 Uiso 1 1 calc R . .
H12B H 0.3566 0.0275 0.4732 0.067 Uiso 1 1 calc R . .
H12C H 0.1482 -0.0483 0.3566 0.067 Uiso 1 1 calc R . .
C13 C 0.3002(2) 0.29301(18) 0.54136(17) 0.0299(3) Uani 1 1 d . . .
C14 C 0.4258(2) 0.32036(17) 0.78305(18) 0.0313(4) Uani 1 1 d . . .
C15 C 0.2314(3) 0.3133(3) 0.7840(2) 0.0521(5) Uani 1 1 d . . .
C16 C 0.5801(3) 0.33299(18) 0.89617(18) 0.0352(4) Uani 1 1 d . . .
H16 H 0.5610 0.3418 0.9780 0.042 Uiso 1 1 calc R . .
C17 C 0.7660(3) 0.33357(18) 0.89697(19) 0.0371(4) Uani 1 1 d . . .
C18 C 0.9204(3) 0.3379(2) 1.0236(2) 0.0540(5) Uani 1 1 d . . .
Br1 Br 0.51708(3) 1.006202(19) 0.79707(2) 0.05111(10) Uani 1 1 d . . .
N1 N 0.4473(2) 0.31520(15) 0.66889(15) 0.0313(3) Uani 1 1 d . . .
O1 O 0.80812(18) 0.33011(16) 0.79873(14) 0.0474(3) Uani 1 1 d . . .
H1' H 0.5715 0.3242 0.6760 0.057 Uiso 1 1 d R . .
H15A H 0.1793 0.3808 0.7619 0.057 Uiso 1 1 d R . .
H15B H 0.1564 0.2327 0.7203 0.057 Uiso 1 1 d R . .
H15C H 0.2305 0.3391 0.8792 0.057 Uiso 1 1 d R . .
H18A H 1.0006 0.4269 1.0773 0.057 Uiso 1 1 d R . .
H18B H 0.9818 0.2575 0.9887 0.057 Uiso 1 1 d R . .
H18C H 0.8691 0.3308 1.0867 0.057 Uiso 1 1 d R . .

loop_
_atom_site_aniso_label
_atom_site_aniso_U_11
_atom_site_aniso_U_22
_atom_site_aniso_U_33
_atom_site_aniso_U_23
_atom_site_aniso_U_13
_atom_site_aniso_U_12
C1 0.0454(11) 0.0321(9) 0.0474(11) 0.0197(8) 0.0249(9) 0.0110(8)
C2 0.0501(11) 0.0409(11) 0.0472(11) 0.0290(9) 0.0228(9) 0.0163(9)
C3 0.0402(10) 0.0407(10) 0.0343(9) 0.0221(8) 0.0142(8) 0.0121(8)
C4 0.0309(9) 0.0362(9) 0.0319(9) 0.0185(8) 0.0150(7) 0.0109(7)
C5 0.0495(11) 0.0360(10) 0.0347(9) 0.0199(8) 0.0104(8) 0.0088(8)
C6 0.0511(12) 0.0367(10) 0.0368(10) 0.0156(8) 0.0115(9) 0.0065(9)
C7 0.0278(8) 0.0360(9) 0.0277(8) 0.0162(7) 0.0106(7) 0.0090(7)
C8 0.0300(9) 0.0427(10) 0.0280(8) 0.0180(8) 0.0096(7) 0.0103(7)
C9 0.0296(9) 0.0391(10) 0.0318(9) 0.0119(8) 0.0118(7) 0.0059(7)
C10 0.0461(12) 0.0497(12) 0.0355(10) 0.0088(9) 0.0090(9) 0.0013(9)
C11 0.0306(9) 0.0333(9) 0.0364(9) 0.0153(8) 0.0136(7) 0.0070(7)
C12 0.0480(11) 0.0346(10) 0.0492(11) 0.0196(9) 0.0162(9) 0.0074(8)
C13 0.0267(8) 0.0345(9) 0.0292(8) 0.0162(7) 0.0097(7) 0.0074(7)
C14 0.0366(9) 0.0259(8) 0.0297(8) 0.0120(7) 0.0121(7) 0.0056(7)
C15 0.0411(11) 0.0675(15) 0.0420(11) 0.0193(10) 0.0190(9) 0.0062(10)
C16 0.0447(10) 0.0317(9) 0.0274(8) 0.0141(7) 0.0117(8) 0.0045(8)
C17 0.0418(10) 0.0292(9) 0.0321(9) 0.0143(8) 0.0046(8) 0.0058(8)
C18 0.0518(13) 0.0573(13) 0.0407(11) 0.0259(10) -0.0004(9) 0.0100(10)
Br1 0.06178(16) 0.03253(13) 0.06227(16) 0.02095(10) 0.02971(11) 0.00704(9)
N1 0.0278(7) 0.0363(8) 0.0325(7) 0.0203(6) 0.0088(6) 0.0072(6)
O1 0.0340(7) 0.0678(10) 0.0404(7) 0.0284(7) 0.0104(6) 0.0098(6)

_geom_special_details            
;
 All esds (except the esd in the dihedral angle between two l.s. planes)
 are estimated using the full covariance matrix.  The cell esds are taken
 into account individually in the estimation of esds in distances, angles
 and torsion angles; correlations between esds in cell parameters are only
 used when they are defined by crystal symmetry.  An approximate (isotropic)
 treatment of cell esds is used for estimating esds involving l.s. planes.
;

loop_
_geom_bond_atom_site_label_1
_geom_bond_atom_site_label_2
_geom_bond_distance
_geom_bond_site_symmetry_2
_geom_bond_publ_flag
C1 C2 1.381(3) . ?
C1 C6 1.382(3) . ?
C1 Br1 1.8961(19) . ?
C2 C3 1.379(3) . ?
C2 H2 0.9500 . ?
C3 C4 1.402(2) . ?
C3 H3 0.9500 . ?
C4 C5 1.403(3) . ?
C4 C7 1.458(3) . ?
C5 C6 1.380(3) . ?
C5 H5 0.9500 . ?
C6 H6 0.9500 . ?
C7 C13 1.354(2) . ?
C7 C8 1.507(2) . ?
C8 C9 1.495(3) . ?
C8 H8A 0.9900 . ?
C8 H8B 0.9900 . ?
C9 C11 1.345(3) . ?
C9 C10 1.496(3) . ?
C10 H10A 0.9800 . ?
C10 H10B 0.9800 . ?
C10 H10C 0.9800 . ?
C11 C13 1.465(2) . ?
C11 C12 1.496(3) . ?
C12 H12A 0.9800 . ?
C12 H12B 0.9800 . ?
C12 H12C 0.9800 . ?
C13 N1 1.421(2) . ?
C14 N1 1.336(2) . ?
C14 C16 1.376(2) . ?
C14 C15 1.489(3) . ?
C15 H15A 0.9549 . ?
C15 H15B 0.8910 . ?
C15 H15C 0.9907 . ?
C16 C17 1.417(3) . ?
C16 H16 0.9500 . ?
C17 O1 1.244(2) . ?
C17 C18 1.509(3) . ?
C18 H18A 0.9645 . ?
C18 H18B 1.0108 . ?
C18 H18C 0.9528 . ?
N1 H1' 0.9247 . ?

loop_
_geom_angle_atom_site_label_1
_geom_angle_atom_site_label_2
_geom_angle_atom_site_label_3
_geom_angle
_geom_angle_site_symmetry_1
_geom_angle_site_symmetry_3
_geom_angle_publ_flag
C2 C1 C6 120.53(18) . . ?
C2 C1 Br1 119.63(14) . . ?
C6 C1 Br1 119.83(15) . . ?
C3 C2 C1 119.40(17) . . ?
C3 C2 H2 120.3 . . ?
C1 C2 H2 120.3 . . ?
C2 C3 C4 122.14(17) . . ?
C2 C3 H3 118.9 . . ?
C4 C3 H3 118.9 . . ?
C3 C4 C5 116.50(17) . . ?
C3 C4 C7 120.12(16) . . ?
C5 C4 C7 123.37(15) . . ?
C6 C5 C4 121.94(17) . . ?
C6 C5 H5 119.0 . . ?
C4 C5 H5 119.0 . . ?
C5 C6 C1 119.49(18) . . ?
C5 C6 H6 120.3 . . ?
C1 C6 H6 120.3 . . ?
C13 C7 C4 130.85(16) . . ?
C13 C7 C8 106.27(15) . . ?
C4 C7 C8 122.87(15) . . ?
C9 C8 C7 104.79(14) . . ?
C9 C8 H8A 110.8 . . ?
C7 C8 H8A 110.8 . . ?
C9 C8 H8B 110.8 . . ?
C7 C8 H8B 110.8 . . ?
H8A C8 H8B 108.9 . . ?
C11 C9 C10 128.15(18) . . ?
C11 C9 C8 109.32(15) . . ?
C10 C9 C8 122.44(17) . . ?
C9 C10 H10A 109.5 . . ?
C9 C10 H10B 109.5 . . ?
H10A C10 H10B 109.5 . . ?
C9 C10 H10C 109.5 . . ?
H10A C10 H10C 109.5 . . ?
H10B C10 H10C 109.5 . . ?
C9 C11 C13 107.95(16) . . ?
C9 C11 C12 128.44(17) . . ?
C13 C11 C12 123.56(16) . . ?
C11 C12 H12A 109.5 . . ?
C11 C12 H12B 109.5 . . ?
H12A C12 H12B 109.5 . . ?
C11 C12 H12C 109.5 . . ?
H12A C12 H12C 109.5 . . ?
H12B C12 H12C 109.5 . . ?
C7 C13 N1 126.50(16) . . ?
C7 C13 C11 111.65(15) . . ?
N1 C13 C11 121.59(15) . . ?
N1 C14 C16 120.42(16) . . ?
N1 C14 C15 118.03(16) . . ?
C16 C14 C15 121.55(16) . . ?
C14 C15 H15A 107.3 . . ?
C14 C15 H15B 112.4 . . ?
H15A C15 H15B 108.9 . . ?
C14 C15 H15C 112.9 . . ?
H15A C15 H15C 104.3 . . ?
H15B C15 H15C 110.7 . . ?
C14 C16 C17 123.39(16) . . ?
C14 C16 H16 118.3 . . ?
C17 C16 H16 118.3 . . ?
O1 C17 C16 123.46(16) . . ?
O1 C17 C18 118.45(18) . . ?
C16 C17 C18 118.09(18) . . ?
C17 C18 H18A 107.9 . . ?
C17 C18 H18B 108.3 . . ?
H18A C18 H18B 117.6 . . ?
C17 C18 H18C 110.7 . . ?
H18A C18 H18C 104.5 . . ?
H18B C18 H18C 107.8 . . ?
C14 N1 C13 126.37(14) . . ?
C14 N1 H1' 114.2 . . ?
C13 N1 H1' 119.4 . . ?

_diffrn_measured_fraction_theta_max 0.987
_diffrn_reflns_theta_full        25.07
_diffrn_measured_fraction_theta_full 0.987
_refine_diff_density_max         0.228
_refine_diff_density_min         -0.318
_refine_diff_density_rms         0.040
####################################################################### 
# 
# This file contains crystal structure data downloaded from the 
# Cambridge Structural Database (CSD) hosted by the Cambridge 
# Crystallographic Data Centre (CCDC).
# 
# Full information about CCDC data access policies and citation 
# guidelines are available at http://www.ccdc.cam.ac.uk/access/V1 
# 
# Audit and citation data items may have been added by the CCDC. 
# Please retain this information to preserve the provenance of 
# this file and to allow appropriate attribution of the data. 
# 
#######################################################################

data_TWIN5
_database_code_depnum_ccdc_archive 'CCDC 1819138'
_audit_update_record             
;
2018-01-24 deposited with the CCDC.
2018-04-23 downloaded from the CCDC.
;

_audit_creation_method           SHELXL-2014/6
_chemical_name_systematic        ?
_chemical_name_common            ?
_chemical_melting_point          ?
_chemical_formula_moiety         ?
_chemical_formula_sum            'C43 H39 Cl3 N2 O6'
_chemical_formula_weight         786.11

loop_
_atom_type_symbol
_atom_type_description
_atom_type_scat_dispersion_real
_atom_type_scat_dispersion_imag
_atom_type_scat_source
C C 0.0033 0.0016 'International Tables Vol C Tables 4.2.6.8 and 6.1.1.4'
H H 0.0000 0.0000 'International Tables Vol C Tables 4.2.6.8 and 6.1.1.4'
N N 0.0061 0.0033 'International Tables Vol C Tables 4.2.6.8 and 6.1.1.4'
O O 0.0106 0.0060 'International Tables Vol C Tables 4.2.6.8 and 6.1.1.4'
Cl Cl 0.1484 0.1585 'International Tables Vol C Tables 4.2.6.8 and 6.1.1.4'

_space_group_crystal_system      triclinic
_space_group_IT_number           2
_space_group_name_H-M_alt        'P -1'
_space_group_name_Hall           '-P 1'

_shelx_space_group_comment       
;
The symmetry employed for this shelxl refinement is uniquely defined
by the following loop, which should always be used as a source of
symmetry information in preference to the above space-group names.
They are only intended as comments.
;

loop_
_space_group_symop_operation_xyz
'x, y, z'
'-x, -y, -z'

_cell_length_a                   11.282(7)
_cell_length_b                   11.457(7)
_cell_length_c                   14.934(9)
_cell_angle_alpha                84.071(19)
_cell_angle_beta                 88.539(15)
_cell_angle_gamma                84.074(13)
_cell_volume                     1909(2)
_cell_formula_units_Z            2
_cell_measurement_temperature    100(2)
_cell_measurement_reflns_used    6877
_cell_measurement_theta_min      2.2687
_cell_measurement_theta_max      25.0475

_exptl_crystal_description       Tabullar
_exptl_crystal_colour            Colorless
_exptl_crystal_density_meas      'not measured'
_exptl_crystal_density_method    'not measured'
_exptl_crystal_density_diffrn    1.367
_exptl_crystal_F_000             820
_exptl_transmission_factor_min   ?
_exptl_transmission_factor_max   ?
_exptl_crystal_size_max          0.18
_exptl_crystal_size_mid          0.15
_exptl_crystal_size_min          0.04
_exptl_absorpt_coefficient_mu    0.292
_shelx_estimated_absorpt_T_min   ?
_shelx_estimated_absorpt_T_max   ?
_exptl_absorpt_correction_type   multi-scan
_exptl_absorpt_correction_T_min  0.8556
_exptl_absorpt_correction_T_max  0.9484
_exptl_absorpt_process_details   'SADABS V2014/4 (Bruker AXS Inc.)'
_exptl_absorpt_special_details   ?
_diffrn_ambient_temperature      100(2)
_diffrn_radiation_wavelength     0.71073
_diffrn_radiation_type           MoK\a
_diffrn_source                   ?
_diffrn_measurement_device_type  'Bruker APEX-II CCD'
_diffrn_measurement_method       '\f and \w scans'
_diffrn_detector_area_resol_mean 8.3333
_diffrn_reflns_number            6443
_diffrn_reflns_av_unetI/netI     0.0585
_diffrn_reflns_av_R_equivalents  0.0495
_diffrn_reflns_limit_h_min       -13
_diffrn_reflns_limit_h_max       13
_diffrn_reflns_limit_k_min       -13
_diffrn_reflns_limit_k_max       13
_diffrn_reflns_limit_l_min       0
_diffrn_reflns_limit_l_max       17
_diffrn_reflns_theta_min         1.371
_diffrn_reflns_theta_max         24.997
_diffrn_reflns_theta_full        25.000
_diffrn_measured_fraction_theta_max 0.960
_diffrn_measured_fraction_theta_full 0.959
_diffrn_reflns_Laue_measured_fraction_max 0.960
_diffrn_reflns_Laue_measured_fraction_full 0.959
_diffrn_reflns_point_group_measured_fraction_max 0.960
_diffrn_reflns_point_group_measured_fraction_full 0.959
_reflns_number_total             6443
_reflns_number_gt                4896
_reflns_threshold_expression     'I > 2\s(I)'
_reflns_Friedel_coverage         0.000
_reflns_Friedel_fraction_max     .
_reflns_Friedel_fraction_full    .

_reflns_special_details          
;
 _reflns_Friedel_fraction is defined as the number of unique
 Friedel pairs measured divided by the number that would be
 possible theoretically, ignoring centric projections and
 systematic absences.
;

_computing_data_collection       'Bruker APEX2'
_computing_cell_refinement       'SAINT V8.34A (Bruker AXS Inc., 2013)'
_computing_data_reduction        'SAINT V8.34A (Bruker AXS Inc., 2013)'
_computing_structure_solution    ?
_computing_structure_refinement  'SHELXL-2014/6 (Sheldrick, 2014)'
_computing_molecular_graphics    'Bruker SHELXTL'
_computing_publication_material  'Bruker SHELXTL'
_refine_special_details          
;
 Refined as a 2-component twin.
;
_refine_ls_structure_factor_coef Fsqd
_refine_ls_matrix_type           full
_refine_ls_weighting_scheme      calc
_refine_ls_weighting_details     
'w=1/[\s^2^(Fo^2^)+(0.0476P)^2^+0.1940P] where P=(Fo^2^+2Fc^2^)/3'
_atom_sites_solution_primary     ?
_atom_sites_solution_secondary   ?
_atom_sites_solution_hydrogens   geom
_refine_ls_hydrogen_treatment    constr
_refine_ls_extinction_method     none
_refine_ls_extinction_coef       .
_refine_ls_number_reflns         6443
_refine_ls_number_parameters     494
_refine_ls_number_restraints     0
_refine_ls_R_factor_all          0.0704
_refine_ls_R_factor_gt           0.0451
_refine_ls_wR_factor_ref         0.1031
_refine_ls_wR_factor_gt          0.0929
_refine_ls_goodness_of_fit_ref   1.028
_refine_ls_restrained_S_all      1.028
_refine_ls_shift/su_max          0.000
_refine_ls_shift/su_mean         0.000

loop_
_atom_site_label
_atom_site_type_symbol
_atom_site_fract_x
_atom_site_fract_y
_atom_site_fract_z
_atom_site_U_iso_or_equiv
_atom_site_adp_type
_atom_site_occupancy
_atom_site_site_symmetry_order
_atom_site_calc_flag
_atom_site_refinement_flags_posn
_atom_site_refinement_flags_adp
_atom_site_refinement_flags_occupancy
_atom_site_disorder_assembly
_atom_site_disorder_group
C1 C 0.8091(3) 0.4161(2) 0.61655(17) 0.0149(6) Uani 1 1 d . . . . .
H1 H 0.7454 0.3789 0.6536 0.018 Uiso 1 1 calc R U . . .
C2 C 1.0340(3) 0.3893(2) 0.62267(17) 0.0150(6) Uani 1 1 d . . . . .
C3 C 1.1420(3) 0.3181(3) 0.63341(18) 0.0184(7) Uani 1 1 d . . . . .
H3 H 1.2152 0.3523 0.6256 0.022 Uiso 1 1 calc R U . . .
C4 C 1.1426(3) 0.1976(3) 0.65545(19) 0.0238(7) Uani 1 1 d . . . . .
H4 H 1.2162 0.1498 0.6634 0.029 Uiso 1 1 calc R U . . .
C5 C 1.0366(3) 0.1463(3) 0.66595(19) 0.0237(7) Uani 1 1 d . . . . .
H5 H 1.0375 0.0637 0.6811 0.028 Uiso 1 1 calc R U . . .
C6 C 0.9286(3) 0.2164(3) 0.65428(18) 0.0195(7) Uani 1 1 d . . . . .
H6 H 0.8561 0.1808 0.6612 0.023 Uiso 1 1 calc R U . . .
C7 C 0.9253(3) 0.3383(2) 0.63262(17) 0.0149(6) Uani 1 1 d . . . . .
C8 C 0.8239(2) 0.5360(2) 0.65168(17) 0.0135(6) Uani 1 1 d . . . . .
C9 C 0.7305(3) 0.6404(2) 0.61925(19) 0.0183(6) Uani 1 1 d . . . . .
H9A H 0.6905 0.6241 0.5643 0.022 Uiso 1 1 calc R U . . .
H9B H 0.6695 0.6552 0.6667 0.022 Uiso 1 1 calc R U . . .
C10 C 0.8032(3) 0.7440(2) 0.59996(18) 0.0163(6) Uani 1 1 d . . . . .
C11 C 0.9185(3) 0.7053(2) 0.59377(17) 0.0160(6) Uani 1 1 d . . . . .
C12 C 0.9402(2) 0.5786(2) 0.61331(17) 0.0135(6) Uani 1 1 d . . . . .
C13 C 1.0952(3) 0.7868(2) 0.6226(2) 0.0189(7) Uani 1 1 d . . . . .
C14 C 1.1874(3) 0.8595(3) 0.5768(2) 0.0258(7) Uani 1 1 d . . . . .
H14A H 1.2401 0.8816 0.6220 0.039 Uiso 1 1 calc R U . . .
H14B H 1.1476 0.9310 0.5443 0.039 Uiso 1 1 calc R U . . .
H14C H 1.2345 0.8133 0.5342 0.039 Uiso 1 1 calc R U . . .
C15 C 0.7494(3) 0.8689(3) 0.5881(2) 0.0269(7) Uani 1 1 d . . . . .
H15A H 0.8128 0.9216 0.5846 0.040 Uiso 1 1 calc R U . . .
H15B H 0.6964 0.8847 0.6394 0.040 Uiso 1 1 calc R U . . .
H15C H 0.7036 0.8824 0.5324 0.040 Uiso 1 1 calc R U . . .
C16 C 0.8248(2) 0.5219(2) 0.75550(17) 0.0129(6) Uani 1 1 d . . . . .
C17 C 0.9217(3) 0.5472(2) 0.80432(18) 0.0159(6) Uani 1 1 d . . . . .
H17 H 0.9919 0.5696 0.7736 0.019 Uiso 1 1 calc R U . . .
C18 C 0.9153(3) 0.5394(3) 0.89771(19) 0.0198(7) Uani 1 1 d . . . . .
H18 H 0.9812 0.5575 0.9302 0.024 Uiso 1 1 calc R U . . .
C19 C 0.8147(3) 0.5057(2) 0.94440(19) 0.0207(7) Uani 1 1 d . . . . .
H19 H 0.8114 0.5007 1.0083 0.025 Uiso 1 1 calc R U . . .
C20 C 0.7188(3) 0.4793(3) 0.89649(19) 0.0217(7) Uani 1 1 d . . . . .
H20 H 0.6498 0.4547 0.9277 0.026 Uiso 1 1 calc R U . . .
C21 C 0.7236(3) 0.4888(3) 0.80340(19) 0.0197(7) Uani 1 1 d . . . . .
H21 H 0.6565 0.4724 0.7714 0.024 Uiso 1 1 calc R U . . .
C22 C 0.5704(3) 0.2013(2) 0.88141(17) 0.0162(6) Uani 1 1 d . . . . .
H22 H 0.6051 0.2683 0.8453 0.019 Uiso 1 1 calc R U . . .
C23 C 0.6533(3) 0.0905(3) 0.87207(18) 0.0180(7) Uani 1 1 d . . . . .
C24 C 0.7742(3) 0.0932(3) 0.85277(19) 0.0231(7) Uani 1 1 d . . . . .
H24 H 0.8070 0.1668 0.8446 0.028 Uiso 1 1 calc R U . . .
C25 C 0.8475(3) -0.0103(3) 0.8453(2) 0.0277(8) Uani 1 1 d . . . . .
H25 H 0.9299 -0.0071 0.8316 0.033 Uiso 1 1 calc R U . . .
C26 C 0.8010(3) -0.1188(3) 0.85763(19) 0.0259(7) Uani 1 1 d . . . . .
H26 H 0.8514 -0.1895 0.8523 0.031 Uiso 1 1 calc R U . . .
C27 C 0.6802(3) -0.1232(3) 0.87789(18) 0.0198(7) Uani 1 1 d . . . . .
H27 H 0.6485 -0.1971 0.8878 0.024 Uiso 1 1 calc R U . . .
C28 C 0.4120(2) 0.0670(2) 0.88158(17) 0.0132(6) Uani 1 1 d . . . . .
C29 C 0.2844(3) 0.0843(2) 0.89705(17) 0.0145(6) Uani 1 1 d . . . . .
C30 C 0.2410(3) 0.1975(3) 0.88423(18) 0.0174(6) Uani 1 1 d . . . . .
C31 C 0.3415(3) 0.2731(2) 0.86053(19) 0.0170(6) Uani 1 1 d . . . . .
H31A H 0.3587 0.3168 0.9117 0.020 Uiso 1 1 calc R U . . .
H31B H 0.3211 0.3304 0.8076 0.020 Uiso 1 1 calc R U . . .
C32 C 0.4503(3) 0.1851(2) 0.83892(17) 0.0147(6) Uani 1 1 d . . . . .
C33 C 0.1145(3) 0.2474(3) 0.8955(2) 0.0247(7) Uani 1 1 d . . . . .
H33A H 0.0639 0.1829 0.9081 0.037 Uiso 1 1 calc R U . . .
H33B H 0.0883 0.2956 0.8401 0.037 Uiso 1 1 calc R U . . .
H33C H 0.1082 0.2965 0.9458 0.037 Uiso 1 1 calc R U . . .
O6 O 0.21828(17) -0.00783(16) 0.93042(12) 0.0169(4) Uani 1 1 d . . . . .
C35 C 0.2042(2) -0.0905(2) 0.87274(19) 0.0151(6) Uani 1 1 d . . . . .
C36 C 0.4696(2) 0.1847(2) 0.73689(17) 0.0127(6) Uani 1 1 d . . . . .
C37 C 0.4974(3) 0.2884(3) 0.68614(18) 0.0184(7) Uani 1 1 d . . . . .
H37 H 0.5021 0.3576 0.7153 0.022 Uiso 1 1 calc R U . . .
C38 C 0.5183(3) 0.2915(3) 0.59376(19) 0.0226(7) Uani 1 1 d . . . . .
H38 H 0.5382 0.3623 0.5605 0.027 Uiso 1 1 calc R U . . .
C39 C 0.5102(3) 0.1921(3) 0.55043(19) 0.0220(7) Uani 1 1 d . . . . .
H39 H 0.5248 0.1936 0.4874 0.026 Uiso 1 1 calc R U . . .
C40 C 0.4804(3) 0.0896(3) 0.60012(18) 0.0203(7) Uani 1 1 d . . . . .
H40 H 0.4737 0.0211 0.5705 0.024 Uiso 1 1 calc R U . . .
C41 C 0.4604(3) 0.0859(2) 0.69226(18) 0.0160(6) Uani 1 1 d . . . . .
H41 H 0.4402 0.0150 0.7251 0.019 Uiso 1 1 calc R U . . .
C42 C 0.6058(2) -0.0191(2) 0.88361(17) 0.0149(6) Uani 1 1 d . . . . .
C43 C 0.3645(3) 0.6718(2) 0.75043(19) 0.0205(7) Uani 1 1 d . . . . .
H43 H 0.2846 0.7182 0.7535 0.025 Uiso 1 1 calc R U . . .
Cl1 Cl 0.36972(9) 0.59082(7) 0.65624(6) 0.0378(2) Uani 1 1 d . . . . .
Cl2 Cl 0.38617(8) 0.57709(8) 0.85096(5) 0.0392(2) Uani 1 1 d . . . . .
Cl3 Cl 0.47550(7) 0.77029(7) 0.73925(6) 0.0373(2) Uani 1 1 d . . . . .
N1 N 1.0375(2) 0.5136(2) 0.59956(14) 0.0144(5) Uani 1 1 d . . . . .
N2 N 0.4816(2) -0.02757(19) 0.90259(14) 0.0135(5) Uani 1 1 d . . . . .
O1 O 1.00703(17) 0.77792(16) 0.56353(12) 0.0174(4) Uani 1 1 d . . . . .
O2 O 1.09590(19) 0.74173(19) 0.69872(13) 0.0265(5) Uani 1 1 d . . . . .
O3 O 0.77450(17) 0.42757(17) 0.52484(12) 0.0177(4) Uani 1 1 d . . . . .
H3A H 0.8332 0.4427 0.4915 0.027 Uiso 1 1 calc R U . . .
O4 O 0.55780(19) 0.22916(17) 0.97266(12) 0.0207(5) Uani 1 1 d . . . . .
H4A H 0.5566 0.1666 1.0073 0.031 Uiso 1 1 calc R U . . .
O5 O 0.23493(18) -0.07896(17) 0.79547(13) 0.0210(5) Uani 1 1 d . . . . .
C34 C 0.1463(3) -0.1920(3) 0.9203(2) 0.0232(7) Uani 1 1 d . . . . .
H34A H 0.1192 -0.2402 0.8758 0.035 Uiso 1 1 calc R U . . .
H34B H 0.0778 -0.1618 0.9559 0.035 Uiso 1 1 calc R U . . .
H34C H 0.2039 -0.2402 0.9602 0.035 Uiso 1 1 calc R U . . .

loop_
_atom_site_aniso_label
_atom_site_aniso_U_11
_atom_site_aniso_U_22
_atom_site_aniso_U_33
_atom_site_aniso_U_23
_atom_site_aniso_U_13
_atom_site_aniso_U_12
C1 0.0172(16) 0.0193(15) 0.0093(14) -0.0028(11) 0.0019(12) -0.0063(12)
C2 0.0180(16) 0.0196(15) 0.0075(14) -0.0034(11) -0.0003(12) -0.0002(12)
C3 0.0154(16) 0.0253(17) 0.0146(15) -0.0043(12) 0.0010(12) 0.0002(13)
C4 0.0256(18) 0.0293(18) 0.0148(16) -0.0035(13) -0.0004(13) 0.0074(14)
C5 0.035(2) 0.0180(16) 0.0163(16) -0.0001(12) 0.0001(14) 0.0031(14)
C6 0.0259(18) 0.0207(16) 0.0131(15) -0.0036(12) 0.0043(13) -0.0073(13)
C7 0.0174(16) 0.0214(16) 0.0066(14) -0.0049(11) -0.0002(11) -0.0024(12)
C8 0.0103(15) 0.0158(15) 0.0142(15) 0.0002(11) -0.0018(12) -0.0014(11)
C9 0.0153(16) 0.0230(16) 0.0161(16) -0.0013(12) 0.0000(12) -0.0010(13)
C10 0.0199(17) 0.0184(15) 0.0101(14) -0.0003(11) -0.0014(12) 0.0000(12)
C11 0.0190(17) 0.0206(15) 0.0093(14) -0.0004(11) -0.0007(12) -0.0078(13)
C12 0.0133(15) 0.0215(15) 0.0071(14) -0.0028(11) -0.0031(12) -0.0057(13)
C13 0.0191(17) 0.0165(15) 0.0220(17) -0.0032(13) 0.0000(13) -0.0044(12)
C14 0.0256(18) 0.0285(18) 0.0251(18) -0.0009(14) 0.0016(14) -0.0145(15)
C15 0.0216(18) 0.0246(18) 0.0331(19) 0.0014(14) -0.0024(14) 0.0008(14)
C16 0.0138(15) 0.0095(14) 0.0152(15) -0.0020(11) 0.0010(12) 0.0009(11)
C17 0.0137(15) 0.0173(15) 0.0168(16) -0.0011(12) 0.0011(12) -0.0026(12)
C18 0.0211(17) 0.0232(16) 0.0158(16) -0.0032(12) -0.0041(13) -0.0029(13)
C19 0.0293(18) 0.0187(16) 0.0146(15) -0.0036(12) 0.0049(13) -0.0035(13)
C20 0.0214(17) 0.0275(17) 0.0179(16) -0.0051(13) 0.0067(13) -0.0092(14)
C21 0.0182(16) 0.0217(16) 0.0208(16) -0.0057(12) 0.0037(13) -0.0070(13)
C22 0.0240(17) 0.0162(15) 0.0098(14) 0.0002(11) -0.0007(12) -0.0095(12)
C23 0.0207(17) 0.0250(16) 0.0088(14) -0.0010(12) -0.0050(12) -0.0043(13)
C24 0.0212(18) 0.0317(18) 0.0166(16) 0.0058(13) -0.0026(13) -0.0107(15)
C25 0.0157(17) 0.044(2) 0.0224(17) 0.0035(15) 0.0001(13) -0.0055(15)
C26 0.0200(17) 0.0339(19) 0.0214(17) -0.0006(14) -0.0021(14) 0.0068(14)
C27 0.0226(17) 0.0213(16) 0.0151(15) 0.0001(12) -0.0026(13) -0.0020(13)
C28 0.0202(16) 0.0145(15) 0.0062(14) -0.0042(11) -0.0010(12) -0.0047(13)
C29 0.0184(16) 0.0159(15) 0.0099(14) -0.0015(11) 0.0013(12) -0.0055(12)
C30 0.0202(16) 0.0225(16) 0.0098(14) -0.0049(12) -0.0008(12) -0.0005(13)
C31 0.0238(17) 0.0116(14) 0.0157(15) -0.0037(11) 0.0005(13) -0.0006(12)
C32 0.0195(16) 0.0119(14) 0.0133(15) -0.0013(11) -0.0013(12) -0.0045(12)
C33 0.0243(18) 0.0253(17) 0.0234(17) -0.0047(13) 0.0026(14) 0.0044(14)
O6 0.0189(11) 0.0183(11) 0.0148(10) -0.0032(8) 0.0027(8) -0.0067(9)
C35 0.0143(15) 0.0142(15) 0.0172(16) -0.0041(12) -0.0032(13) 0.0000(12)
C36 0.0109(15) 0.0131(14) 0.0139(14) -0.0014(11) -0.0014(11) -0.0003(11)
C37 0.0214(17) 0.0192(16) 0.0157(15) -0.0006(12) -0.0052(13) -0.0074(13)
C38 0.0221(17) 0.0270(17) 0.0191(16) 0.0048(13) -0.0058(13) -0.0095(14)
C39 0.0179(16) 0.0335(19) 0.0139(15) -0.0009(13) 0.0006(13) -0.0014(14)
C40 0.0234(17) 0.0228(16) 0.0146(16) -0.0065(12) 0.0002(13) 0.0022(13)
C41 0.0169(16) 0.0138(15) 0.0169(15) -0.0008(11) -0.0013(12) 0.0001(12)
C42 0.0158(15) 0.0204(15) 0.0083(14) 0.0016(11) -0.0020(12) -0.0038(12)
C43 0.0197(16) 0.0185(16) 0.0243(16) -0.0045(12) -0.0007(13) -0.0041(12)
Cl1 0.0532(6) 0.0314(5) 0.0312(5) -0.0171(4) -0.0071(4) 0.0001(4)
Cl2 0.0486(6) 0.0383(5) 0.0273(4) 0.0062(4) 0.0016(4) 0.0019(4)
Cl3 0.0256(5) 0.0212(4) 0.0681(6) -0.0158(4) 0.0141(4) -0.0085(3)
N1 0.0125(13) 0.0211(13) 0.0102(12) -0.0030(10) -0.0031(10) -0.0031(11)
N2 0.0146(12) 0.0146(13) 0.0117(12) -0.0027(9) -0.0016(10) -0.0024(10)
O1 0.0180(11) 0.0203(11) 0.0148(10) 0.0008(8) -0.0001(9) -0.0092(9)
O2 0.0281(13) 0.0346(13) 0.0188(12) 0.0026(10) -0.0032(9) -0.0174(10)
O3 0.0137(10) 0.0296(12) 0.0110(10) -0.0042(8) 0.0015(8) -0.0061(9)
O4 0.0352(13) 0.0163(11) 0.0123(10) -0.0004(8) -0.0029(9) -0.0106(10)
O5 0.0251(12) 0.0223(11) 0.0174(11) -0.0056(9) 0.0025(9) -0.0082(9)
C34 0.0233(18) 0.0210(16) 0.0266(17) -0.0019(13) 0.0024(14) -0.0090(14)

_geom_special_details            
;
 All esds (except the esd in the dihedral angle between two l.s. planes)
 are estimated using the full covariance matrix.  The cell esds are taken
 into account individually in the estimation of esds in distances, angles
 and torsion angles; correlations between esds in cell parameters are only
 used when they are defined by crystal symmetry.  An approximate (isotropic)
 treatment of cell esds is used for estimating esds involving l.s. planes.
;

loop_
_geom_bond_atom_site_label_1
_geom_bond_atom_site_label_2
_geom_bond_distance
_geom_bond_site_symmetry_2
_geom_bond_publ_flag
C1 O3 1.423(3) . ?
C1 C7 1.517(4) . ?
C1 C8 1.546(4) . ?
C1 H1 1.0000 . ?
C2 C3 1.398(4) . ?
C2 C7 1.411(4) . ?
C2 N1 1.434(4) . ?
C3 C4 1.384(4) . ?
C3 H3 0.9500 . ?
C4 C5 1.384(4) . ?
C4 H4 0.9500 . ?
C5 C6 1.392(4) . ?
C5 H5 0.9500 . ?
C6 C7 1.397(4) . ?
C6 H6 0.9500 . ?
C8 C12 1.524(4) . ?
C8 C16 1.542(4) . ?
C8 C9 1.556(4) . ?
C9 C10 1.511(4) . ?
C9 H9A 0.9900 . ?
C9 H9B 0.9900 . ?
C10 C11 1.335(4) . ?
C10 C15 1.490(4) . ?
C11 O1 1.402(3) . ?
C11 C12 1.447(4) . ?
C12 N1 1.286(4) . ?
C13 O2 1.199(3) . ?
C13 O1 1.365(3) . ?
C13 C14 1.506(4) . ?
C14 H14A 0.9800 . ?
C14 H14B 0.9800 . ?
C14 H14C 0.9800 . ?
C15 H15A 0.9800 . ?
C15 H15B 0.9800 . ?
C15 H15C 0.9800 . ?
C16 C21 1.397(4) . ?
C16 C17 1.400(4) . ?
C17 C18 1.389(4) . ?
C17 H17 0.9500 . ?
C18 C19 1.384(4) . ?
C18 H18 0.9500 . ?
C19 C20 1.388(4) . ?
C19 H19 0.9500 . ?
C20 C21 1.383(4) . ?
C20 H20 0.9500 . ?
C21 H21 0.9500 . ?
C22 O4 1.432(3) . ?
C22 C23 1.513(4) . ?
C22 C32 1.546(4) . ?
C22 H22 1.0000 . ?
C23 C24 1.390(4) . ?
C23 C42 1.408(4) . ?
C24 C25 1.387(5) . ?
C24 H24 0.9500 . ?
C25 C26 1.392(5) . ?
C25 H25 0.9500 . ?
C26 C27 1.394(4) . ?
C26 H26 0.9500 . ?
C27 C42 1.395(4) . ?
C27 H27 0.9500 . ?
C28 N2 1.287(4) . ?
C28 C29 1.449(4) . ?
C28 C32 1.533(4) . ?
C29 C30 1.335(4) . ?
C29 O6 1.398(3) . ?
C30 C33 1.494(4) . ?
C30 C31 1.510(4) . ?
C31 C32 1.556(4) . ?
C31 H31A 0.9900 . ?
C31 H31B 0.9900 . ?
C32 C36 1.534(4) . ?
C33 H33A 0.9800 . ?
C33 H33B 0.9800 . ?
C33 H33C 0.9800 . ?
O6 C35 1.368(3) . ?
C35 O5 1.194(3) . ?
C35 C34 1.498(4) . ?
C36 C41 1.386(4) . ?
C36 C37 1.401(4) . ?
C37 C38 1.391(4) . ?
C37 H37 0.9500 . ?
C38 C39 1.379(4) . ?
C38 H38 0.9500 . ?
C39 C40 1.389(4) . ?
C39 H39 0.9500 . ?
C40 C41 1.386(4) . ?
C40 H40 0.9500 . ?
C41 H41 0.9500 . ?
C42 N2 1.433(4) . ?
C43 Cl1 1.760(3) . ?
C43 Cl3 1.764(3) . ?
C43 Cl2 1.766(3) . ?
C43 H43 1.0000 . ?
O3 H3A 0.8400 . ?
O4 H4A 0.8400 . ?
C34 H34A 0.9800 . ?
C34 H34B 0.9800 . ?
C34 H34C 0.9800 . ?

loop_
_geom_angle_atom_site_label_1
_geom_angle_atom_site_label_2
_geom_angle_atom_site_label_3
_geom_angle
_geom_angle_site_symmetry_1
_geom_angle_site_symmetry_3
_geom_angle_publ_flag
O3 C1 C7 112.4(2) . . ?
O3 C1 C8 112.9(2) . . ?
C7 C1 C8 107.5(2) . . ?
O3 C1 H1 108.0 . . ?
C7 C1 H1 108.0 . . ?
C8 C1 H1 108.0 . . ?
C3 C2 C7 120.0(3) . . ?
C3 C2 N1 118.4(3) . . ?
C7 C2 N1 121.6(2) . . ?
C4 C3 C2 120.2(3) . . ?
C4 C3 H3 119.9 . . ?
C2 C3 H3 119.9 . . ?
C5 C4 C3 120.5(3) . . ?
C5 C4 H4 119.7 . . ?
C3 C4 H4 119.7 . . ?
C4 C5 C6 119.7(3) . . ?
C4 C5 H5 120.1 . . ?
C6 C5 H5 120.1 . . ?
C5 C6 C7 121.0(3) . . ?
C5 C6 H6 119.5 . . ?
C7 C6 H6 119.5 . . ?
C6 C7 C2 118.5(3) . . ?
C6 C7 C1 122.1(3) . . ?
C2 C7 C1 119.3(2) . . ?
C12 C8 C16 110.8(2) . . ?
C12 C8 C1 108.4(2) . . ?
C16 C8 C1 109.9(2) . . ?
C12 C8 C9 102.4(2) . . ?
C16 C8 C9 108.9(2) . . ?
C1 C8 C9 116.2(2) . . ?
C10 C9 C8 104.1(2) . . ?
C10 C9 H9A 110.9 . . ?
C8 C9 H9A 110.9 . . ?
C10 C9 H9B 110.9 . . ?
C8 C9 H9B 110.9 . . ?
H9A C9 H9B 109.0 . . ?
C11 C10 C15 127.0(3) . . ?
C11 C10 C9 109.6(2) . . ?
C15 C10 C9 123.3(3) . . ?
C10 C11 O1 123.5(2) . . ?
C10 C11 C12 112.5(2) . . ?
O1 C11 C12 123.8(3) . . ?
N1 C12 C11 127.1(2) . . ?
N1 C12 C8 126.3(2) . . ?
C11 C12 C8 106.7(2) . . ?
O2 C13 O1 123.3(3) . . ?
O2 C13 C14 127.2(3) . . ?
O1 C13 C14 109.5(2) . . ?
C13 C14 H14A 109.5 . . ?
C13 C14 H14B 109.5 . . ?
H14A C14 H14B 109.5 . . ?
C13 C14 H14C 109.5 . . ?
H14A C14 H14C 109.5 . . ?
H14B C14 H14C 109.5 . . ?
C10 C15 H15A 109.5 . . ?
C10 C15 H15B 109.5 . . ?
H15A C15 H15B 109.5 . . ?
C10 C15 H15C 109.5 . . ?
H15A C15 H15C 109.5 . . ?
H15B C15 H15C 109.5 . . ?
C21 C16 C17 118.1(2) . . ?
C21 C16 C8 119.5(2) . . ?
C17 C16 C8 122.3(2) . . ?
C18 C17 C16 120.0(3) . . ?
C18 C17 H17 120.0 . . ?
C16 C17 H17 120.0 . . ?
C19 C18 C17 121.3(3) . . ?
C19 C18 H18 119.3 . . ?
C17 C18 H18 119.3 . . ?
C18 C19 C20 119.0(3) . . ?
C18 C19 H19 120.5 . . ?
C20 C19 H19 120.5 . . ?
C21 C20 C19 120.1(3) . . ?
C21 C20 H20 119.9 . . ?
C19 C20 H20 119.9 . . ?
C20 C21 C16 121.4(3) . . ?
C20 C21 H21 119.3 . . ?
C16 C21 H21 119.3 . . ?
O4 C22 C23 112.5(2) . . ?
O4 C22 C32 113.0(2) . . ?
C23 C22 C32 107.6(2) . . ?
O4 C22 H22 107.8 . . ?
C23 C22 H22 107.8 . . ?
C32 C22 H22 107.8 . . ?
C24 C23 C42 119.1(3) . . ?
C24 C23 C22 122.4(3) . . ?
C42 C23 C22 118.5(3) . . ?
C25 C24 C23 120.7(3) . . ?
C25 C24 H24 119.6 . . ?
C23 C24 H24 119.6 . . ?
C24 C25 C26 120.3(3) . . ?
C24 C25 H25 119.8 . . ?
C26 C25 H25 119.8 . . ?
C25 C26 C27 119.7(3) . . ?
C25 C26 H26 120.1 . . ?
C27 C26 H26 120.1 . . ?
C26 C27 C42 120.1(3) . . ?
C26 C27 H27 120.0 . . ?
C42 C27 H27 120.0 . . ?
N2 C28 C29 127.0(2) . . ?
N2 C28 C32 126.0(3) . . ?
C29 C28 C32 107.0(2) . . ?
C30 C29 O6 124.6(3) . . ?
C30 C29 C28 112.7(2) . . ?
O6 C29 C28 122.3(2) . . ?
C29 C30 C33 127.2(3) . . ?
C29 C30 C31 109.6(3) . . ?
C33 C30 C31 123.1(2) . . ?
C30 C31 C32 105.1(2) . . ?
C30 C31 H31A 110.7 . . ?
C32 C31 H31A 110.7 . . ?
C30 C31 H31B 110.7 . . ?
C32 C31 H31B 110.7 . . ?
H31A C31 H31B 108.8 . . ?
C28 C32 C36 111.4(2) . . ?
C28 C32 C22 107.0(2) . . ?
C36 C32 C22 108.4(2) . . ?
C28 C32 C31 102.2(2) . . ?
C36 C32 C31 110.8(2) . . ?
C22 C32 C31 116.9(2) . . ?
C30 C33 H33A 109.5 . . ?
C30 C33 H33B 109.5 . . ?
H33A C33 H33B 109.5 . . ?
C30 C33 H33C 109.5 . . ?
H33A C33 H33C 109.5 . . ?
H33B C33 H33C 109.5 . . ?
C35 O6 C29 116.0(2) . . ?
O5 C35 O6 122.4(2) . . ?
O5 C35 C34 127.0(3) . . ?
O6 C35 C34 110.6(2) . . ?
C41 C36 C37 118.2(3) . . ?
C41 C36 C32 122.8(2) . . ?
C37 C36 C32 119.0(2) . . ?
C38 C37 C36 121.0(3) . . ?
C38 C37 H37 119.5 . . ?
C36 C37 H37 119.5 . . ?
C39 C38 C37 120.1(3) . . ?
C39 C38 H38 120.0 . . ?
C37 C38 H38 120.0 . . ?
C38 C39 C40 119.2(3) . . ?
C38 C39 H39 120.4 . . ?
C40 C39 H39 120.4 . . ?
C41 C40 C39 120.9(3) . . ?
C41 C40 H40 119.5 . . ?
C39 C40 H40 119.5 . . ?
C36 C41 C40 120.6(3) . . ?
C36 C41 H41 119.7 . . ?
C40 C41 H41 119.7 . . ?
C27 C42 C23 120.1(3) . . ?
C27 C42 N2 118.2(2) . . ?
C23 C42 N2 121.7(3) . . ?
Cl1 C43 Cl3 109.66(16) . . ?
Cl1 C43 Cl2 110.99(16) . . ?
Cl3 C43 Cl2 109.49(16) . . ?
Cl1 C43 H43 108.9 . . ?
Cl3 C43 H43 108.9 . . ?
Cl2 C43 H43 108.9 . . ?
C12 N1 C2 115.8(2) . . ?
C28 N2 C42 115.6(2) . . ?
C13 O1 C11 116.6(2) . . ?
C1 O3 H3A 109.5 . . ?
C22 O4 H4A 109.5 . . ?
C35 C34 H34A 109.5 . . ?
C35 C34 H34B 109.5 . . ?
H34A C34 H34B 109.5 . . ?
C35 C34 H34C 109.5 . . ?
H34A C34 H34C 109.5 . . ?
H34B C34 H34C 109.5 . . ?

_refine_diff_density_max         0.302
_refine_diff_density_min         -0.328
_refine_diff_density_rms         0.066

_shelxl_version_number           2014/6

_shelx_res_file                  
;
TITL mo_171230lt_0m_a.res in P-1
CELL  0.71073  11.2817  11.4568  14.9338   84.071   88.539   84.074
ZERR    2.000   0.0070   0.0067   0.0086    0.019    0.015    0.013
LATT 1
SFAC C  H  N  O  Cl
UNIT 86  78  4  12  6
L.S. 4
ACTA  50
BOND $H
FMAP 2
PLAN 5
TEMP -173
MERG 0
WGHT    0.047600    0.194000
BASF   0.49754
FVAR       0.49894
C1    1    0.809126    0.416112    0.616554    11.00000    0.01720    0.01933 =
         0.00925   -0.00279    0.00185   -0.00631
AFIX  13
H1    2    0.745402    0.378859    0.653644    11.00000   -1.20000
AFIX   0
C2    1    1.034047    0.389322    0.622669    11.00000    0.01802    0.01961 =
         0.00755   -0.00337   -0.00025   -0.00019
C3    1    1.142009    0.318053    0.633409    11.00000    0.01541    0.02529 =
         0.01459   -0.00435    0.00104    0.00018
AFIX  43
H3    2    1.215206    0.352339    0.625565    11.00000   -1.20000
AFIX   0
C4    1    1.142552    0.197634    0.655446    11.00000    0.02559    0.02931 =
         0.01477   -0.00349   -0.00043    0.00744
AFIX  43
H4    2    1.216224    0.149831    0.663421    11.00000   -1.20000
AFIX   0
C5    1    1.036564    0.146342    0.665952    11.00000    0.03520    0.01801 =
         0.01627   -0.00015    0.00012    0.00311
AFIX  43
H5    2    1.037491    0.063650    0.681069    11.00000   -1.20000
AFIX   0
C6    1    0.928643    0.216380    0.654284    11.00000    0.02590    0.02073 =
         0.01311   -0.00361    0.00430   -0.00732
AFIX  43
H6    2    0.856117    0.180766    0.661156    11.00000   -1.20000
AFIX   0
C7    1    0.925294    0.338272    0.632617    11.00000    0.01738    0.02140 =
         0.00662   -0.00489   -0.00015   -0.00241
C8    1    0.823923    0.536001    0.651684    11.00000    0.01025    0.01584 =
         0.01419    0.00020   -0.00181   -0.00139
C9    1    0.730531    0.640354    0.619251    11.00000    0.01534    0.02301 =
         0.01606   -0.00129    0.00000   -0.00096
AFIX  23
H9A   2    0.690520    0.624095    0.564285    11.00000   -1.20000
H9B   2    0.669497    0.655180    0.666661    11.00000   -1.20000
AFIX   0
C10   1    0.803161    0.744026    0.599963    11.00000    0.01989    0.01840 =
         0.01014   -0.00027   -0.00145    0.00000
C11   1    0.918527    0.705268    0.593773    11.00000    0.01901    0.02059 =
         0.00927   -0.00045   -0.00071   -0.00777
C12   1    0.940181    0.578616    0.613309    11.00000    0.01331    0.02151 =
         0.00708   -0.00276   -0.00308   -0.00574
C13   1    1.095243    0.786781    0.622618    11.00000    0.01911    0.01654 =
         0.02197   -0.00318    0.00003   -0.00438
C14   1    1.187410    0.859516    0.576772    11.00000    0.02565    0.02853 =
         0.02508   -0.00091    0.00156   -0.01454
AFIX 137
H14A  2    1.240081    0.881589    0.622017    11.00000   -1.50000
H14B  2    1.147608    0.930952    0.544255    11.00000   -1.50000
H14C  2    1.234504    0.813326    0.534216    11.00000   -1.50000
AFIX   0
C15   1    0.749394    0.868884    0.588050    11.00000    0.02161    0.02455 =
         0.03312    0.00136   -0.00245    0.00078
AFIX 137
H15A  2    0.812784    0.921645    0.584571    11.00000   -1.50000
H15B  2    0.696399    0.884701    0.639360    11.00000   -1.50000
H15C  2    0.703633    0.882435    0.532383    11.00000   -1.50000
AFIX   0
C16   1    0.824791    0.521930    0.755497    11.00000    0.01376    0.00955 =
         0.01518   -0.00205    0.00102    0.00086
C17   1    0.921721    0.547172    0.804317    11.00000    0.01370    0.01726 =
         0.01679   -0.00105    0.00108   -0.00258
AFIX  43
H17   2    0.991870    0.569630    0.773566    11.00000   -1.20000
AFIX   0
C18   1    0.915287    0.539368    0.897713    11.00000    0.02108    0.02319 =
         0.01575   -0.00316   -0.00408   -0.00288
AFIX  43
H18   2    0.981188    0.557514    0.930200    11.00000   -1.20000
AFIX   0
C19   1    0.814736    0.505668    0.944396    11.00000    0.02928    0.01874 =
         0.01457   -0.00358    0.00494   -0.00354
AFIX  43
H19   2    0.811437    0.500677    1.008291    11.00000   -1.20000
AFIX   0
C20   1    0.718839    0.479287    0.896487    11.00000    0.02137    0.02753 =
         0.01785   -0.00512    0.00673   -0.00919
AFIX  43
H20   2    0.649822    0.454661    0.927674    11.00000   -1.20000
AFIX   0
C21   1    0.723556    0.488781    0.803403    11.00000    0.01821    0.02174 =
         0.02080   -0.00570    0.00365   -0.00697
AFIX  43
H21   2    0.656520    0.472411    0.771354    11.00000   -1.20000
AFIX   0
C22   1    0.570352    0.201265    0.881408    11.00000    0.02399    0.01621 =
         0.00977    0.00020   -0.00066   -0.00951
AFIX  13
H22   2    0.605103    0.268261    0.845260    11.00000   -1.20000
AFIX   0
C23   1    0.653337    0.090514    0.872071    11.00000    0.02074    0.02496 =
         0.00883   -0.00102   -0.00496   -0.00431
C24   1    0.774247    0.093210    0.852768    11.00000    0.02117    0.03169 =
         0.01663    0.00579   -0.00262   -0.01067
AFIX  43
H24   2    0.807033    0.166758    0.844630    11.00000   -1.20000
AFIX   0
C25   1    0.847542   -0.010290    0.845259    11.00000    0.01568    0.04414 =
         0.02236    0.00353    0.00005   -0.00547
AFIX  43
H25   2    0.929926   -0.007127    0.831602    11.00000   -1.20000
AFIX   0
C26   1    0.801018   -0.118785    0.857629    11.00000    0.01996    0.03387 =
         0.02138   -0.00063   -0.00211    0.00679
AFIX  43
H26   2    0.851399   -0.189542    0.852282    11.00000   -1.20000
AFIX   0
C27   1    0.680200   -0.123158    0.877894    11.00000    0.02259    0.02134 =
         0.01510    0.00005   -0.00259   -0.00198
AFIX  43
H27   2    0.648483   -0.197144    0.887828    11.00000   -1.20000
AFIX   0
C28   1    0.412007    0.067026    0.881577    11.00000    0.02023    0.01450 =
         0.00621   -0.00423   -0.00103   -0.00469
C29   1    0.284409    0.084332    0.897054    11.00000    0.01843    0.01594 =
         0.00991   -0.00151    0.00134   -0.00547
C30   1    0.240973    0.197536    0.884231    11.00000    0.02015    0.02249 =
         0.00981   -0.00492   -0.00078   -0.00048
C31   1    0.341507    0.273102    0.860526    11.00000    0.02382    0.01160 =
         0.01568   -0.00368    0.00050   -0.00064
AFIX  23
H31A  2    0.358673    0.316823    0.911741    11.00000   -1.20000
H31B  2    0.321142    0.330449    0.807594    11.00000   -1.20000
AFIX   0
C32   1    0.450338    0.185052    0.838922    11.00000    0.01947    0.01189 =
         0.01332   -0.00126   -0.00130   -0.00455
C33   1    0.114463    0.247411    0.895533    11.00000    0.02428    0.02529 =
         0.02342   -0.00473    0.00255    0.00443
AFIX 137
H33A  2    0.063878    0.182885    0.908104    11.00000   -1.50000
H33B  2    0.088291    0.295567    0.840140    11.00000   -1.50000
H33C  2    0.108220    0.296501    0.945769    11.00000   -1.50000
AFIX   0
O6    4    0.218282   -0.007829    0.930422    11.00000    0.01886    0.01832 =
         0.01475   -0.00318    0.00273   -0.00670
C35   1    0.204205   -0.090516    0.872736    11.00000    0.01430    0.01420 =
         0.01724   -0.00409   -0.00317   -0.00001
C36   1    0.469574    0.184742    0.736893    11.00000    0.01085    0.01310 =
         0.01394   -0.00137   -0.00136   -0.00028
C37   1    0.497438    0.288389    0.686137    11.00000    0.02142    0.01920 =
         0.01568   -0.00065   -0.00525   -0.00737
AFIX  43
H37   2    0.502141    0.357630    0.715267    11.00000   -1.20000
AFIX   0
C38   1    0.518329    0.291529    0.593764    11.00000    0.02210    0.02699 =
         0.01907    0.00483   -0.00584   -0.00948
AFIX  43
H38   2    0.538199    0.362256    0.560482    11.00000   -1.20000
AFIX   0
C39   1    0.510227    0.192058    0.550431    11.00000    0.01790    0.03350 =
         0.01386   -0.00094    0.00057   -0.00137
AFIX  43
H39   2    0.524833    0.193586    0.487410    11.00000   -1.20000
AFIX   0
C40   1    0.480440    0.089623    0.600119    11.00000    0.02338    0.02280 =
         0.01459   -0.00649    0.00024    0.00222
AFIX  43
H40   2    0.473712    0.021135    0.570519    11.00000   -1.20000
AFIX   0
C41   1    0.460399    0.085935    0.692260    11.00000    0.01693    0.01376 =
         0.01687   -0.00075   -0.00130    0.00010
AFIX  43
H41   2    0.440192    0.015045    0.725112    11.00000   -1.20000
AFIX   0
C42   1    0.605784   -0.019061    0.883612    11.00000    0.01582    0.02040 =
         0.00829    0.00156   -0.00198   -0.00381
C43   1    0.364474    0.671812    0.750427    11.00000    0.01971    0.01848 =
         0.02427   -0.00453   -0.00069   -0.00410
AFIX  13
H43   2    0.284626    0.718199    0.753457    11.00000   -1.20000
AFIX   0
CL1   5    0.369720    0.590818    0.656244    11.00000    0.05317    0.03141 =
         0.03119   -0.01710   -0.00709    0.00014
CL2   5    0.386171    0.577093    0.850963    11.00000    0.04860    0.03827 =
         0.02731    0.00620    0.00161    0.00185
CL3   5    0.475499    0.770288    0.739254    11.00000    0.02558    0.02118 =
         0.06806   -0.01578    0.01407   -0.00852
N1    3    1.037470    0.513612    0.599563    11.00000    0.01251    0.02108 =
         0.01020   -0.00297   -0.00306   -0.00310
N2    3    0.481639   -0.027574    0.902585    11.00000    0.01463    0.01463 =
         0.01173   -0.00265   -0.00163   -0.00242
O1    4    1.007030    0.777917    0.563533    11.00000    0.01798    0.02031 =
         0.01479    0.00076   -0.00014   -0.00920
O2    4    1.095898    0.741727    0.698723    11.00000    0.02806    0.03458 =
         0.01878    0.00258   -0.00323   -0.01739
O3    4    0.774496    0.427567    0.524837    11.00000    0.01365    0.02955 =
         0.01100   -0.00417    0.00152   -0.00611
AFIX 147
H3A   2    0.833198    0.442703    0.491498    11.00000   -1.50000
AFIX   0
O4    4    0.557796    0.229159    0.972661    11.00000    0.03524    0.01627 =
         0.01232   -0.00039   -0.00287   -0.01062
AFIX 147
H4A   2    0.556615    0.166622    1.007258    11.00000   -1.50000
AFIX   0
O5    4    0.234928   -0.078957    0.795472    11.00000    0.02506    0.02231 =
         0.01740   -0.00560    0.00249   -0.00824
C34   1    0.146282   -0.191951    0.920287    11.00000    0.02333    0.02095 =
         0.02660   -0.00187    0.00242   -0.00897
AFIX 137
H34A  2    0.119205   -0.240205    0.875847    11.00000   -1.50000
H34B  2    0.077850   -0.161832    0.955930    11.00000   -1.50000
H34C  2    0.203901   -0.240167    0.960189    11.00000   -1.50000
AFIX   0
HKLF 5

REM  mo_171230lt_0m_a.res in P-1
REM R1 =  0.0451 for    4896 Fo > 4sig(Fo)  and  0.0704 for all    6443 data
REM    494 parameters refined using      0 restraints

END

WGHT      0.0476      0.1940

REM Highest difference peak  0.302,  deepest hole -0.328,  1-sigma level  0.066
Q1    1   0.2221  0.5495  0.7796  11.00000  0.05    0.30
Q2    1   0.8166  0.5335  0.7024  11.00000  0.05    0.25
Q3    1   0.2995 -0.1129  0.7377  11.00000  0.05    0.25
Q4    1   0.2510  0.0567  0.9070  11.00000  0.05    0.25
Q5    1   0.5645  0.2557  1.1206  11.00000  0.05    0.24
;
_shelx_res_checksum              45978
####################################################################### 
# 
# This file contains crystal structure data downloaded from the 
# Cambridge Structural Database (CSD) hosted by the Cambridge 
# Crystallographic Data Centre (CCDC).
# 
# Full information about CCDC data access policies and citation 
# guidelines are available at http://www.ccdc.cam.ac.uk/access/V1 
# 
# Audit and citation data items may have been added by the CCDC. 
# Please retain this information to preserve the provenance of 
# this file and to allow appropriate attribution of the data. 
# 
#######################################################################

data_180108lt_0m_a_sq
_database_code_depnum_ccdc_archive 'CCDC 1819137'
_audit_update_record             
;
2018-01-24 deposited with the CCDC.
2018-04-23 downloaded from the CCDC.
;

_audit_creation_method           SHELXL-2014/6
_chemical_name_systematic        ?
_chemical_name_common            ?
_chemical_melting_point          ?
_chemical_formula_moiety         ?
_chemical_formula_sum            'C22 H21 N O5'
_chemical_formula_weight         379.40

loop_
_atom_type_symbol
_atom_type_description
_atom_type_scat_dispersion_real
_atom_type_scat_dispersion_imag
_atom_type_scat_source
C C 0.0033 0.0016 'International Tables Vol C Tables 4.2.6.8 and 6.1.1.4'
H H 0.0000 0.0000 'International Tables Vol C Tables 4.2.6.8 and 6.1.1.4'
N N 0.0061 0.0033 'International Tables Vol C Tables 4.2.6.8 and 6.1.1.4'
O O 0.0106 0.0060 'International Tables Vol C Tables 4.2.6.8 and 6.1.1.4'

_space_group_crystal_system      monoclinic
_space_group_IT_number           14
_space_group_name_H-M_alt        'P 21/c'
_space_group_name_Hall           '-P 2ybc'

_shelx_space_group_comment       
;
The symmetry employed for this shelxl refinement is uniquely defined
by the following loop, which should always be used as a source of
symmetry information in preference to the above space-group names.
They are only intended as comments.
;

loop_
_space_group_symop_operation_xyz
'x, y, z'
'-x, y+1/2, -z+1/2'
'-x, -y, -z'
'x, -y-1/2, z-1/2'

_cell_length_a                   11.8837(10)
_cell_length_b                   10.0611(7)
_cell_length_c                   19.6889(16)
_cell_angle_alpha                90
_cell_angle_beta                 107.518(3)
_cell_angle_gamma                90
_cell_volume                     2244.9(3)
_cell_formula_units_Z            4
_cell_measurement_temperature    100(2)
_cell_measurement_reflns_used    5404
_cell_measurement_theta_min      2.2966
_cell_measurement_theta_max      26.3697

_exptl_crystal_description       Lump
_exptl_crystal_colour            Colorless
_exptl_crystal_density_meas      'not measured'
_exptl_crystal_density_method    'not measured'
_exptl_crystal_density_diffrn    1.123
_exptl_crystal_F_000             800
_exptl_transmission_factor_min   ?
_exptl_transmission_factor_max   ?
_exptl_crystal_size_max          0.20
_exptl_crystal_size_mid          0.15
_exptl_crystal_size_min          0.15
_exptl_absorpt_coefficient_mu    0.080
_shelx_estimated_absorpt_T_min   ?
_shelx_estimated_absorpt_T_max   ?
_exptl_absorpt_correction_type   multi-scan
_exptl_absorpt_correction_T_min  0.8566
_exptl_absorpt_correction_T_max  0.9485
_exptl_absorpt_process_details   'SADABS V2014/4 (Bruker AXS Inc.)'
_exptl_absorpt_special_details   ?
_diffrn_ambient_temperature      100(2)
_diffrn_radiation_wavelength     0.71073
_diffrn_radiation_type           MoK\a
_diffrn_source                   ?
_diffrn_measurement_device_type  'Bruker APEX-II CCD'
_diffrn_measurement_method       '\f and \w scans'
_diffrn_detector_area_resol_mean 8.3333
_diffrn_reflns_number            19526
_diffrn_reflns_av_unetI/netI     0.0288
_diffrn_reflns_av_R_equivalents  0.0304
_diffrn_reflns_limit_h_min       -14
_diffrn_reflns_limit_h_max       14
_diffrn_reflns_limit_k_min       -12
_diffrn_reflns_limit_k_max       12
_diffrn_reflns_limit_l_min       -22
_diffrn_reflns_limit_l_max       24
_diffrn_reflns_theta_min         2.169
_diffrn_reflns_theta_max         26.414
_diffrn_reflns_theta_full        25.242
_diffrn_measured_fraction_theta_max 0.999
_diffrn_measured_fraction_theta_full 1.000
_diffrn_reflns_Laue_measured_fraction_max 0.999
_diffrn_reflns_Laue_measured_fraction_full 1.000
_diffrn_reflns_point_group_measured_fraction_max 0.999
_diffrn_reflns_point_group_measured_fraction_full 1.000
_reflns_number_total             4606
_reflns_number_gt                3773
_reflns_threshold_expression     'I > 2\s(I)'
_reflns_Friedel_coverage         0.000
_reflns_Friedel_fraction_max     .
_reflns_Friedel_fraction_full    .

_reflns_special_details          
;
 Reflections were merged by SHELXL according to the crystal
 class for the calculation of statistics and refinement.
 
 Structure factors included contributions from the .fab file.
 
 _reflns_Friedel_fraction is defined as the number of unique
 Friedel pairs measured divided by the number that would be
 possible theoretically, ignoring centric projections and
 systematic absences.
;

_computing_data_collection       'Bruker APEX2'
_computing_cell_refinement       'SAINT V8.34A (Bruker AXS Inc., 2013)'
_computing_data_reduction        'SAINT V8.34A (Bruker AXS Inc., 2013)'
_computing_structure_solution    ?
_computing_structure_refinement  'SHELXL-2014/6 (Sheldrick, 2014)'
_computing_molecular_graphics    'Bruker SHELXTL'
_computing_publication_material  'Bruker SHELXTL'
_refine_special_details          ?
_refine_ls_structure_factor_coef Fsqd
_refine_ls_matrix_type           full
_refine_ls_weighting_scheme      calc
_refine_ls_weighting_details     
'w=1/[\s^2^(Fo^2^)+(0.0369P)^2^+2.4635P] where P=(Fo^2^+2Fc^2^)/3'
_atom_sites_solution_primary     ?
_atom_sites_solution_secondary   ?
_atom_sites_solution_hydrogens   geom
_refine_ls_hydrogen_treatment    constr
_refine_ls_extinction_method     none
_refine_ls_extinction_coef       .
_refine_ls_number_reflns         4606
_refine_ls_number_parameters     256
_refine_ls_number_restraints     0
_refine_ls_R_factor_all          0.0637
_refine_ls_R_factor_gt           0.0513
_refine_ls_wR_factor_ref         0.1254
_refine_ls_wR_factor_gt          0.1177
_refine_ls_goodness_of_fit_ref   1.064
_refine_ls_restrained_S_all      1.064
_refine_ls_shift/su_max          0.000
_refine_ls_shift/su_mean         0.000

loop_
_atom_site_label
_atom_site_type_symbol
_atom_site_fract_x
_atom_site_fract_y
_atom_site_fract_z
_atom_site_U_iso_or_equiv
_atom_site_adp_type
_atom_site_occupancy
_atom_site_site_symmetry_order
_atom_site_calc_flag
_atom_site_refinement_flags_posn
_atom_site_refinement_flags_adp
_atom_site_refinement_flags_occupancy
_atom_site_disorder_assembly
_atom_site_disorder_group
C1 C 0.61448(19) 0.41058(19) 0.24943(10) 0.0240(4) Uani 1 1 d . . . . .
H1 H 0.6262 0.3228 0.2744 0.029 Uiso 1 1 calc R U . . .
C2 C 0.48773(19) 0.42997(18) 0.20845(11) 0.0238(4) Uani 1 1 d . . . . .
C3 C 0.3971(2) 0.3633(2) 0.22468(12) 0.0311(5) Uani 1 1 d . . . . .
H3 H 0.4148 0.3003 0.2624 0.037 Uiso 1 1 calc R U . . .
C4 C 0.2811(2) 0.3881(2) 0.18625(14) 0.0376(6) Uani 1 1 d . . . . .
H4 H 0.2193 0.3411 0.1971 0.045 Uiso 1 1 calc R U . . .
C5 C 0.2547(2) 0.4810(2) 0.13219(14) 0.0357(5) Uani 1 1 d . . . . .
H5 H 0.1747 0.4982 0.1062 0.043 Uiso 1 1 calc R U . . .
C6 C 0.34452(19) 0.5496(2) 0.11546(12) 0.0296(5) Uani 1 1 d . . . . .
H6 H 0.3261 0.6142 0.0786 0.035 Uiso 1 1 calc R U . . .
C7 C 0.46075(18) 0.52297(19) 0.15299(11) 0.0233(4) Uani 1 1 d . . . . .
C8 C 0.65542(17) 0.54660(18) 0.15517(10) 0.0197(4) Uani 1 1 d . . . . .
C9 C 0.75014(17) 0.62092(19) 0.13241(11) 0.0241(4) Uani 1 1 d . . . . .
C10 C 0.89514(18) 0.5245(2) 0.21522(12) 0.0274(5) Uani 1 1 d . . . . .
C11 C 0.82575(18) 0.4230(2) 0.24284(11) 0.0288(5) Uani 1 1 d . . . . .
H11A H 0.8339 0.4429 0.2933 0.035 Uiso 1 1 calc R U . . .
H11B H 0.8597 0.3337 0.2408 0.035 Uiso 1 1 calc R U . . .
C12 C 0.69236(17) 0.42066(18) 0.19980(10) 0.0206(4) Uani 1 1 d . . . . .
C13 C 1.0256(2) 0.5001(3) 0.23681(16) 0.0467(7) Uani 1 1 d . . . . .
H13A H 1.0411 0.4139 0.2183 0.070 Uiso 1 1 calc R U . . .
H13B H 1.0571 0.5000 0.2889 0.070 Uiso 1 1 calc R U . . .
H13C H 1.0639 0.5706 0.2174 0.070 Uiso 1 1 calc R U . . .
C14 C 0.7102(2) 0.6802(2) 0.05913(13) 0.0354(5) Uani 1 1 d . . . . .
H14A H 0.7760 0.7279 0.0499 0.053 Uiso 1 1 calc R U . . .
H14B H 0.6451 0.7422 0.0557 0.053 Uiso 1 1 calc R U . . .
H14C H 0.6834 0.6093 0.0239 0.053 Uiso 1 1 calc R U . . .
C15 C 0.66516(16) 0.29804(18) 0.15052(10) 0.0193(4) Uani 1 1 d . . . . .
C16 C 0.68655(18) 0.17135(19) 0.18059(11) 0.0243(4) Uani 1 1 d . . . . .
H16 H 0.7152 0.1625 0.2309 0.029 Uiso 1 1 calc R U . . .
C17 C 0.66679(19) 0.0586(2) 0.13855(12) 0.0283(5) Uani 1 1 d . . . . .
H17 H 0.6822 -0.0266 0.1601 0.034 Uiso 1 1 calc R U . . .
C18 C 0.62467(18) 0.0697(2) 0.06541(12) 0.0276(5) Uani 1 1 d . . . . .
H18 H 0.6120 -0.0078 0.0365 0.033 Uiso 1 1 calc R U . . .
C19 C 0.60083(18) 0.1944(2) 0.03413(11) 0.0251(4) Uani 1 1 d . . . . .
H19 H 0.5710 0.2025 -0.0162 0.030 Uiso 1 1 calc R U . . .
C20 C 0.62084(17) 0.30744(19) 0.07681(10) 0.0213(4) Uani 1 1 d . . . . .
H20 H 0.6039 0.3925 0.0552 0.026 Uiso 1 1 calc R U . . .
C21 C 0.6796(2) 0.4882(2) 0.36974(12) 0.0361(6) Uani 1 1 d . . . . .
C22 C 0.7020(3) 0.6092(2) 0.41568(12) 0.0430(6) Uani 1 1 d . . . . .
H22A H 0.7355 0.5829 0.4657 0.065 Uiso 1 1 calc R U . . .
H22B H 0.6277 0.6567 0.4095 0.065 Uiso 1 1 calc R U . . .
H22C H 0.7577 0.6674 0.4020 0.065 Uiso 1 1 calc R U . . .
N1 N 0.55089(14) 0.59267(15) 0.13373(9) 0.0219(3) Uani 1 1 d . . . . .
O1 O 0.64679(15) 0.51925(13) 0.30093(7) 0.0304(3) Uani 1 1 d . . . . .
O2 O 0.6915(3) 0.37604(18) 0.39091(9) 0.0763(8) Uani 1 1 d . . . . .
O3 O 0.79630(13) 0.72587(14) 0.18179(9) 0.0335(4) Uani 1 1 d . . . . .
O4 O 0.87473(16) 0.65507(15) 0.24190(9) 0.0442(4) Uani 1 1 d . . . . .
O5 O 0.84825(13) 0.53721(14) 0.14037(8) 0.0278(3) Uani 1 1 d . . . . .

loop_
_atom_site_aniso_label
_atom_site_aniso_U_11
_atom_site_aniso_U_22
_atom_site_aniso_U_33
_atom_site_aniso_U_23
_atom_site_aniso_U_13
_atom_site_aniso_U_12
C1 0.0405(12) 0.0154(9) 0.0180(9) -0.0028(7) 0.0117(9) -0.0050(8)
C2 0.0355(11) 0.0168(9) 0.0257(10) -0.0059(8) 0.0191(9) -0.0028(8)
C3 0.0447(13) 0.0224(10) 0.0358(12) -0.0058(9) 0.0266(11) -0.0059(9)
C4 0.0419(14) 0.0278(11) 0.0562(15) -0.0132(11) 0.0346(12) -0.0122(10)
C5 0.0261(11) 0.0330(12) 0.0524(15) -0.0114(11) 0.0184(11) -0.0031(9)
C6 0.0298(11) 0.0241(10) 0.0387(12) -0.0054(9) 0.0162(10) 0.0013(9)
C7 0.0271(10) 0.0182(9) 0.0285(10) -0.0058(8) 0.0144(9) -0.0027(8)
C8 0.0265(10) 0.0158(9) 0.0181(9) -0.0017(7) 0.0087(8) -0.0014(7)
C9 0.0236(10) 0.0168(9) 0.0331(11) 0.0018(8) 0.0104(9) 0.0005(8)
C10 0.0254(11) 0.0222(10) 0.0329(11) -0.0035(9) 0.0059(9) 0.0014(8)
C11 0.0283(11) 0.0295(11) 0.0237(10) -0.0001(9) 0.0002(9) -0.0020(9)
C12 0.0255(10) 0.0171(9) 0.0179(9) -0.0002(7) 0.0047(8) -0.0011(7)
C13 0.0247(12) 0.0505(15) 0.0619(18) 0.0069(13) 0.0084(12) 0.0083(11)
C14 0.0321(12) 0.0368(12) 0.0410(13) 0.0172(10) 0.0166(10) 0.0011(10)
C15 0.0192(9) 0.0193(9) 0.0203(9) -0.0004(7) 0.0074(8) 0.0011(7)
C16 0.0301(11) 0.0223(10) 0.0205(10) 0.0023(8) 0.0075(8) 0.0039(8)
C17 0.0350(12) 0.0179(9) 0.0342(12) 0.0031(8) 0.0137(10) 0.0041(8)
C18 0.0300(11) 0.0211(10) 0.0339(12) -0.0070(9) 0.0131(9) -0.0010(8)
C19 0.0262(10) 0.0284(10) 0.0208(10) -0.0026(8) 0.0073(8) -0.0020(8)
C20 0.0236(10) 0.0195(9) 0.0213(10) 0.0027(8) 0.0078(8) 0.0005(8)
C21 0.0602(16) 0.0313(12) 0.0219(11) -0.0040(9) 0.0199(11) -0.0170(11)
C22 0.0721(18) 0.0361(13) 0.0258(12) -0.0118(10) 0.0223(12) -0.0193(12)
N1 0.0260(9) 0.0174(8) 0.0248(9) -0.0007(7) 0.0115(7) -0.0015(7)
O1 0.0531(10) 0.0199(7) 0.0188(7) -0.0044(6) 0.0116(7) -0.0054(7)
O2 0.166(3) 0.0346(10) 0.0240(9) -0.0009(8) 0.0220(12) -0.0334(13)
O3 0.0272(8) 0.0185(7) 0.0505(10) -0.0020(7) 0.0054(7) 0.0004(6)
O4 0.0481(10) 0.0236(8) 0.0460(10) -0.0070(7) -0.0085(8) 0.0049(7)
O5 0.0281(8) 0.0240(7) 0.0348(8) 0.0027(6) 0.0146(7) 0.0039(6)

_geom_special_details            
;
 All esds (except the esd in the dihedral angle between two l.s. planes)
 are estimated using the full covariance matrix.  The cell esds are taken
 into account individually in the estimation of esds in distances, angles
 and torsion angles; correlations between esds in cell parameters are only
 used when they are defined by crystal symmetry.  An approximate (isotropic)
 treatment of cell esds is used for estimating esds involving l.s. planes.
;

loop_
_geom_bond_atom_site_label_1
_geom_bond_atom_site_label_2
_geom_bond_distance
_geom_bond_site_symmetry_2
_geom_bond_publ_flag
C1 O1 1.462(2) . ?
C1 C2 1.492(3) . ?
C1 C12 1.538(3) . ?
C1 H1 1.0000 . ?
C2 C3 1.385(3) . ?
C2 C7 1.400(3) . ?
C3 C4 1.381(3) . ?
C3 H3 0.9500 . ?
C4 C5 1.380(4) . ?
C4 H4 0.9500 . ?
C5 C6 1.391(3) . ?
C5 H5 0.9500 . ?
C6 C7 1.382(3) . ?
C6 H6 0.9500 . ?
C7 N1 1.424(2) . ?
C8 N1 1.273(3) . ?
C8 C9 1.527(3) . ?
C8 C12 1.529(3) . ?
C9 O5 1.408(2) . ?
C9 O3 1.428(2) . ?
C9 C14 1.500(3) . ?
C10 O5 1.416(3) . ?
C10 O4 1.462(2) . ?
C10 C13 1.499(3) . ?
C10 C11 1.513(3) . ?
C11 C12 1.556(3) . ?
C11 H11A 0.9900 . ?
C11 H11B 0.9900 . ?
C12 C15 1.542(3) . ?
C13 H13A 0.9800 . ?
C13 H13B 0.9800 . ?
C13 H13C 0.9800 . ?
C14 H14A 0.9800 . ?
C14 H14B 0.9800 . ?
C14 H14C 0.9800 . ?
C15 C20 1.390(3) . ?
C15 C16 1.396(3) . ?
C16 C17 1.382(3) . ?
C16 H16 0.9500 . ?
C17 C18 1.379(3) . ?
C17 H17 0.9500 . ?
C18 C19 1.389(3) . ?
C18 H18 0.9500 . ?
C19 C20 1.391(3) . ?
C19 H19 0.9500 . ?
C20 H20 0.9500 . ?
C21 O2 1.196(3) . ?
C21 O1 1.329(3) . ?
C21 C22 1.492(3) . ?
C22 H22A 0.9800 . ?
C22 H22B 0.9800 . ?
C22 H22C 0.9800 . ?
O3 O4 1.453(2) . ?

loop_
_geom_angle_atom_site_label_1
_geom_angle_atom_site_label_2
_geom_angle_atom_site_label_3
_geom_angle
_geom_angle_site_symmetry_1
_geom_angle_site_symmetry_3
_geom_angle_publ_flag
O1 C1 C2 106.80(16) . . ?
O1 C1 C12 107.99(15) . . ?
C2 C1 C12 110.51(16) . . ?
O1 C1 H1 110.5 . . ?
C2 C1 H1 110.5 . . ?
C12 C1 H1 110.5 . . ?
C3 C2 C7 119.5(2) . . ?
C3 C2 C1 122.72(19) . . ?
C7 C2 C1 117.78(17) . . ?
C4 C3 C2 120.2(2) . . ?
C4 C3 H3 119.9 . . ?
C2 C3 H3 119.9 . . ?
C5 C4 C3 120.2(2) . . ?
C5 C4 H4 119.9 . . ?
C3 C4 H4 119.9 . . ?
C4 C5 C6 120.4(2) . . ?
C4 C5 H5 119.8 . . ?
C6 C5 H5 119.8 . . ?
C7 C6 C5 119.4(2) . . ?
C7 C6 H6 120.3 . . ?
C5 C6 H6 120.3 . . ?
C6 C7 C2 120.26(19) . . ?
C6 C7 N1 118.22(18) . . ?
C2 C7 N1 121.52(18) . . ?
N1 C8 C9 117.16(17) . . ?
N1 C8 C12 125.10(17) . . ?
C9 C8 C12 117.71(16) . . ?
O5 C9 O3 103.35(15) . . ?
O5 C9 C14 110.88(17) . . ?
O3 C9 C14 107.83(17) . . ?
O5 C9 C8 109.47(15) . . ?
O3 C9 C8 109.17(16) . . ?
C14 C9 C8 115.42(17) . . ?
O5 C10 O4 103.71(16) . . ?
O5 C10 C13 111.06(19) . . ?
O4 C10 C13 108.32(19) . . ?
O5 C10 C11 110.41(17) . . ?
O4 C10 C11 108.07(18) . . ?
C13 C10 C11 114.62(19) . . ?
C10 C11 C12 112.98(17) . . ?
C10 C11 H11A 109.0 . . ?
C12 C11 H11A 109.0 . . ?
C10 C11 H11B 109.0 . . ?
C12 C11 H11B 109.0 . . ?
H11A C11 H11B 107.8 . . ?
C8 C12 C1 107.23(16) . . ?
C8 C12 C15 109.37(15) . . ?
C1 C12 C15 107.14(15) . . ?
C8 C12 C11 111.69(16) . . ?
C1 C12 C11 111.35(16) . . ?
C15 C12 C11 109.92(16) . . ?
C10 C13 H13A 109.5 . . ?
C10 C13 H13B 109.5 . . ?
H13A C13 H13B 109.5 . . ?
C10 C13 H13C 109.5 . . ?
H13A C13 H13C 109.5 . . ?
H13B C13 H13C 109.5 . . ?
C9 C14 H14A 109.5 . . ?
C9 C14 H14B 109.5 . . ?
H14A C14 H14B 109.5 . . ?
C9 C14 H14C 109.5 . . ?
H14A C14 H14C 109.5 . . ?
H14B C14 H14C 109.5 . . ?
C20 C15 C16 117.92(17) . . ?
C20 C15 C12 122.96(17) . . ?
C16 C15 C12 119.11(17) . . ?
C17 C16 C15 121.25(18) . . ?
C17 C16 H16 119.4 . . ?
C15 C16 H16 119.4 . . ?
C18 C17 C16 120.15(19) . . ?
C18 C17 H17 119.9 . . ?
C16 C17 H17 119.9 . . ?
C17 C18 C19 119.80(19) . . ?
C17 C18 H18 120.1 . . ?
C19 C18 H18 120.1 . . ?
C18 C19 C20 119.72(18) . . ?
C18 C19 H19 120.1 . . ?
C20 C19 H19 120.1 . . ?
C15 C20 C19 121.14(18) . . ?
C15 C20 H20 119.4 . . ?
C19 C20 H20 119.4 . . ?
O2 C21 O1 123.0(2) . . ?
O2 C21 C22 125.3(2) . . ?
O1 C21 C22 111.72(19) . . ?
C21 C22 H22A 109.5 . . ?
C21 C22 H22B 109.5 . . ?
H22A C22 H22B 109.5 . . ?
C21 C22 H22C 109.5 . . ?
H22A C22 H22C 109.5 . . ?
H22B C22 H22C 109.5 . . ?
C8 N1 C7 118.01(16) . . ?
C21 O1 C1 117.81(16) . . ?
C9 O3 O4 102.28(13) . . ?
O3 O4 C10 106.44(15) . . ?
C9 O5 C10 102.88(15) . . ?

_refine_diff_density_max         0.409
_refine_diff_density_min         -0.392
_refine_diff_density_rms         0.049

_shelxl_version_number           2014/6

_shelx_res_file                  
;
TITL 180108LT_0m_a.res in P2(1)/c
CELL  0.71073  11.8837  10.0611  19.6889   90.000  107.518   90.000
ZERR    4.000   0.0010   0.0007   0.0016    0.000    0.003    0.000
LATT 1
SYMM -X, 1/2+Y, 1/2-Z
SFAC C  H  N  O
UNIT 88  84  4  20
L.S. 5 0   55
ACTA
BOND $H
FMAP 2
PLAN 5
TEMP -173.000
ABIN

WGHT    0.036900    2.463500
FVAR       0.44174
C1    1    0.614484    0.410583    0.249430    11.00000    0.04045    0.01544 =
         0.01801   -0.00275    0.01170   -0.00504
AFIX  13
H1    2    0.626200    0.322845    0.274450    11.00000   -1.20000
AFIX   0
C2    1    0.487734    0.429966    0.208454    11.00000    0.03550    0.01680 =
         0.02573   -0.00586    0.01913   -0.00284
C3    1    0.397087    0.363294    0.224676    11.00000    0.04471    0.02242 =
         0.03582   -0.00581    0.02665   -0.00591
AFIX  43
H3    2    0.414788    0.300294    0.262358    11.00000   -1.20000
AFIX   0
C4    1    0.281086    0.388112    0.186251    11.00000    0.04193    0.02779 =
         0.05619   -0.01321    0.03464   -0.01217
AFIX  43
H4    2    0.219284    0.341125    0.197073    11.00000   -1.20000
AFIX   0
C5    1    0.254733    0.480970    0.132189    11.00000    0.02610    0.03295 =
         0.05236   -0.01143    0.01839   -0.00312
AFIX  43
H5    2    0.174738    0.498162    0.106213    11.00000   -1.20000
AFIX   0
C6    1    0.344525    0.549609    0.115455    11.00000    0.02980    0.02407 =
         0.03873   -0.00537    0.01621    0.00132
AFIX  43
H6    2    0.326127    0.614219    0.078558    11.00000   -1.20000
AFIX   0
C7    1    0.460749    0.522973    0.152988    11.00000    0.02710    0.01823 =
         0.02848   -0.00582    0.01439   -0.00272
C8    1    0.655416    0.546597    0.155169    11.00000    0.02647    0.01580 =
         0.01809   -0.00171    0.00870   -0.00139
C9    1    0.750135    0.620923    0.132415    11.00000    0.02359    0.01678 =
         0.03307    0.00184    0.01045    0.00049
C10   1    0.895138    0.524509    0.215218    11.00000    0.02535    0.02219 =
         0.03287   -0.00346    0.00595    0.00142
C11   1    0.825748    0.422973    0.242838    11.00000    0.02832    0.02948 =
         0.02366   -0.00007    0.00017   -0.00203
AFIX  23
H11A  2    0.833887    0.442870    0.293337    11.00000   -1.20000
H11B  2    0.859707    0.333730    0.240849    11.00000   -1.20000
AFIX   0
C12   1    0.692360    0.420660    0.199802    11.00000    0.02551    0.01711 =
         0.01792   -0.00020    0.00469   -0.00106
C13   1    1.025576    0.500144    0.236807    11.00000    0.02468    0.05047 =
         0.06185    0.00686    0.00837    0.00829
AFIX 137
H13A  2    1.041067    0.413906    0.218267    11.00000   -1.50000
H13B  2    1.057053    0.500028    0.288885    11.00000   -1.50000
H13C  2    1.063887    0.570567    0.217382    11.00000   -1.50000
AFIX   0
C14   1    0.710188    0.680210    0.059135    11.00000    0.03214    0.03685 =
         0.04105    0.01725    0.01661    0.00107
AFIX 137
H14A  2    0.776012    0.727928    0.049941    11.00000   -1.50000
H14B  2    0.645091    0.742171    0.055738    11.00000   -1.50000
H14C  2    0.683364    0.609259    0.023854    11.00000   -1.50000
AFIX   0
C15   1    0.665157    0.298037    0.150520    11.00000    0.01923    0.01928 =
         0.02029   -0.00037    0.00741    0.00114
C16   1    0.686553    0.171350    0.180591    11.00000    0.03012    0.02226 =
         0.02054    0.00234    0.00754    0.00388
AFIX  43
H16   2    0.715244    0.162467    0.230912    11.00000   -1.20000
AFIX   0
C17   1    0.666788    0.058646    0.138548    11.00000    0.03497    0.01789 =
         0.03417    0.00314    0.01368    0.00405
AFIX  43
H17   2    0.682248   -0.026631    0.160064    11.00000   -1.20000
AFIX   0
C18   1    0.624665    0.069663    0.065413    11.00000    0.03004    0.02114 =
         0.03389   -0.00704    0.01313   -0.00104
AFIX  43
H18   2    0.611993   -0.007823    0.036519    11.00000   -1.20000
AFIX   0
C19   1    0.600826    0.194408    0.034132    11.00000    0.02618    0.02845 =
         0.02080   -0.00258    0.00731   -0.00203
AFIX  43
H19   2    0.570984    0.202501   -0.016189    11.00000   -1.20000
AFIX   0
C20   1    0.620836    0.307440    0.076808    11.00000    0.02359    0.01953 =
         0.02130    0.00266    0.00775    0.00052
AFIX  43
H20   2    0.603921    0.392513    0.055203    11.00000   -1.20000
AFIX   0
C21   1    0.679587    0.488193    0.369742    11.00000    0.06021    0.03130 =
         0.02195   -0.00404    0.01994   -0.01703
C22   1    0.702043    0.609180    0.415676    11.00000    0.07206    0.03613 =
         0.02583   -0.01181    0.02229   -0.01928
AFIX 137
H22A  2    0.735488    0.582939    0.465651    11.00000   -1.50000
H22B  2    0.627657    0.656708    0.409544    11.00000   -1.50000
H22C  2    0.757734    0.667370    0.402009    11.00000   -1.50000
AFIX   0
N1    3    0.550890    0.592669    0.133729    11.00000    0.02601    0.01738 =
         0.02480   -0.00068    0.01154   -0.00148
O1    4    0.646789    0.519245    0.300935    11.00000    0.05305    0.01990 =
         0.01881   -0.00436    0.01159   -0.00536
O2    4    0.691521    0.376041    0.390914    11.00000    0.16572    0.03464 =
         0.02405   -0.00094    0.02199   -0.03337
O3    4    0.796301    0.725866    0.181794    11.00000    0.02721    0.01854 =
         0.05048   -0.00201    0.00544    0.00040
O4    4    0.874726    0.655066    0.241896    11.00000    0.04807    0.02364 =
         0.04600   -0.00703   -0.00847    0.00488
O5    4    0.848248    0.537209    0.140367    11.00000    0.02806    0.02403 =
         0.03483    0.00273    0.01456    0.00392
HKLF 4

REM  180108LT_0m_a.res in P2(1)/c
REM R1 =  0.0513 for    3773 Fo > 4sig(Fo)  and  0.0637 for all    4606 data
REM    256 parameters refined using      0 restraints

END

WGHT      0.0369      2.4629

REM Highest difference peak  0.409,  deepest hole -0.392,  1-sigma level  0.049
Q1    1   0.6142  0.4012  0.3791  11.00000  0.05    0.41
Q2    1   0.0003  0.6790  0.0306  11.00000  0.05    0.31
Q3    1   0.6991  0.5807  0.1410  11.00000  0.05    0.26
Q4    1   0.9409  0.3657  0.5517  11.00000  0.05    0.25
Q5    1   0.9790  0.2209  0.1029  11.00000  0.05    0.24
;
_shelx_res_checksum              66640

_shelx_fab_file                  
;
    2    0    0    136.19      0.00
    3    0    0     86.55      0.00
    4    0    0     51.80      0.00
    5    0    0     32.35      0.00
    6    0    0     22.07      0.00
    7    0    0     16.95      0.00
    8    0    0     14.91      0.00
    9    0    0     13.79      0.00
   10    0    0     12.02      0.00
   11    0    0      9.23      0.00
   12    0    0      5.70      0.00
   13    0    0      2.22      0.00
   14    0    0     -0.02      0.00
    1    1    0     35.39      0.00
    2    1    0     54.21      0.00
    3    1    0     54.15      0.00
    4    1    0     44.64      0.00
    5    1    0     34.24      0.00
    6    1    0     25.21      0.00
    7    1    0     17.50      0.00
    8    1    0     12.09      0.00
    9    1    0      9.71      0.00
   10    1    0      9.66      0.00
   11    1    0     10.53      0.00
   12    1    0     10.82      0.00
   13    1    0      9.23      0.00
   14    1    0      5.78      0.00
    0    2    0    -76.60      0.00
    1    2    0    -68.78      0.00
    2    2    0    -50.71      0.00
    3    2    0    -32.68      0.00
    4    2    0    -20.64      0.00
    5    2    0    -14.40      0.00
    6    2    0    -11.97      0.00
    7    2    0    -11.95      0.00
    8    2    0    -12.86      0.00
    9    2    0    -13.26      0.00
   10    2    0    -12.66      0.00
   11    2    0    -11.03      0.00
   12    2    0     -8.20      0.00
   13    2    0     -4.55      0.00
   14    2    0     -1.57      0.00
    1    3    0    -10.54      0.00
    2    3    0    -16.26      0.00
    3    3    0    -16.41      0.00
    4    3    0    -13.55      0.00
    5    3    0     -9.99      0.00
    6    3    0     -6.81      0.00
    7    3    0     -4.73      0.00
    8    3    0     -4.11      0.00
    9    3    0     -4.46      0.00
   10    3    0     -5.05      0.00
   11    3    0     -5.51      0.00
   12    3    0     -5.34      0.00
   13    3    0     -3.98      0.00
    0    4    0     26.82      0.00
    1    4    0     25.26      0.00
    2    4    0     21.23      0.00
    3    4    0     16.25      0.00
    4    4    0     11.30      0.00
    5    4    0      6.92      0.00
    6    4    0      3.66      0.00
    7    4    0      1.53      0.00
    8    4    0     -0.07      0.00
    9    4    0     -1.48      0.00
   10    4    0     -2.40      0.00
   11    4    0     -2.69      0.00
   12    4    0     -2.66      0.00
   13    4    0     -2.39      0.00
    1    5    0      0.57      0.00
    2    5    0      1.45      0.00
    3    5    0      3.00      0.00
    4    5    0      4.93      0.00
    5    5    0      6.46      0.00
    6    5    0      7.18      0.00
    7    5    0      7.37      0.00
    8    5    0      7.09      0.00
    9    5    0      6.02      0.00
   10    5    0      4.27      0.00
   11    5    0      2.70      0.00
   12    5    0      1.80      0.00
   13    5    0      1.23      0.00
    0    6    0     24.67      0.00
    1    6    0     23.18      0.00
    2    6    0     19.13      0.00
    3    6    0     13.70      0.00
    4    6    0      8.58      0.00
    5    6    0      4.91      0.00
    6    6    0      2.72      0.00
    7    6    0      1.73      0.00
    8    6    0      1.90      0.00
    9    6    0      2.72      0.00
   10    6    0      3.05      0.00
   11    6    0      2.20      0.00
   12    6    0      0.79      0.00
    1    7    0      7.08      0.00
    2    7    0     12.46      0.00
    3    7    0     14.98      0.00
    4    7    0     14.81      0.00
    5    7    0     13.09      0.00
    6    7    0     10.59      0.00
    7    7    0      7.37      0.00
    8    7    0      3.78      0.00
    9    7    0      1.05      0.00
   10    7    0      0.02      0.00
   11    7    0      0.10      0.00
    0    8    0    -22.90      0.00
    1    8    0    -21.64      0.00
    2    8    0    -18.24      0.00
    3    8    0    -13.82      0.00
    4    8    0     -9.72      0.00
    5    8    0     -6.68      0.00
    6    8    0     -4.71      0.00
    7    8    0     -3.79      0.00
    8    8    0     -3.99      0.00
    9    8    0     -4.74      0.00
   10    8    0     -4.75      0.00
    1    9    0     -2.83      0.00
    2    9    0     -4.68      0.00
    3    9    0     -5.31      0.00
    4    9    0     -4.80      0.00
    5    9    0     -3.48      0.00
    6    9    0     -1.72      0.00
    7    9    0      0.06      0.00
    8    9    0      1.27      0.00
    9    9    0      1.40      0.00
    0   10    0     11.08      0.00
    1   10    0      9.98      0.00
    2   10    0      7.32      0.00
    3   10    0      4.42      0.00
    4   10    0      2.17      0.00
    5   10    0      0.77      0.00
    6   10    0      0.21      0.00
    7   10    0      0.39      0.00
    8   10    0      0.89      0.00
    1   11    0      2.41      0.00
    2   11    0      4.16      0.00
    3   11    0      5.33      0.00
    4   11    0      6.05      0.00
    5   11    0      5.97      0.00
    6   11    0      4.75      0.00
    0   12    0     -2.41      0.00
    1   12    0     -2.31      0.00
    2   12    0     -2.09      0.00
    3   12    0     -1.87      0.00
    4   12    0     -1.43      0.00
  -14    1    1     -2.93      0.00
  -13    1    1     -5.58      0.00
  -12    1    1     -8.05      0.00
  -11    1    1     -9.77      0.00
  -10    1    1    -10.83      0.00
   -9    1    1    -11.25      0.00
   -8    1    1    -10.48      0.00
   -7    1    1     -8.13      0.00
   -6    1    1     -4.75      0.00
   -5    1    1     -1.26      0.00
   -4    1    1      2.19      0.00
   -3    1    1      6.11      0.00
   -2    1    1     10.63      0.00
   -1    1    1     14.92      0.00
    0    1    1     17.67      0.00
    1    1    1     17.89      0.00
    2    1    1     15.69      0.00
    3    1    1     12.43      0.00
    4    1    1      9.72      0.00
    5    1    1      7.91      0.00
    6    1    1      5.91      0.00
    7    1    1      2.91      0.00
    8    1    1     -0.48      0.00
    9    1    1     -3.10      0.00
   10    1    1     -4.58      0.00
   11    1    1     -5.30      0.00
   12    1    1     -5.39      0.00
   13    1    1     -4.60      0.00
  -14    2    1      0.43      0.00
  -13    2    1     -0.69      0.00
  -12    2    1     -2.88      0.00
  -11    2    1     -5.48      0.00
  -10    2    1     -8.15      0.00
   -9    2    1    -11.18      0.00
   -8    2    1    -14.48      0.00
   -7    2    1    -16.97      0.00
   -6    2    1    -17.57      0.00
   -5    2    1    -16.46      0.00
   -4    2    1    -14.59      0.00
   -3    2    1    -12.57      0.00
   -2    2    1    -10.72      0.00
   -1    2    1     -9.54      0.00
    0    2    1     -9.19      0.00
    1    2    1     -9.01      0.00
    2    2    1     -8.19      0.00
    3    2    1     -6.52      0.00
    4    2    1     -4.00      0.00
    5    2    1     -0.50      0.00
    6    2    1      3.44      0.00
    7    2    1      6.39      0.00
    8    2    1      7.38      0.00
    9    2    1      6.96      0.00
   10    2    1      6.19      0.00
   11    2    1      5.22      0.00
   12    2    1      3.66      0.00
   13    2    1      1.73      0.00
  -13    3    1      7.00      0.00
  -12    3    1      9.43      0.00
  -11    3    1     10.41      0.00
  -10    3    1     10.16      0.00
   -9    3    1      9.02      0.00
   -8    3    1      6.84      0.00
   -7    3    1      3.91      0.00
   -6    3    1      1.95      0.00
   -5    3    1      3.09      0.00
   -4    3    1      7.78      0.00
   -3    3    1     14.67      0.00
   -2    3    1     21.93      0.00
   -1    3    1     28.01      0.00
    0    3    1     31.55      0.00
    1    3    1     31.71      0.00
    2    3    1     28.54      0.00
    3    3    1     22.66      0.00
    4    3    1     15.13      0.00
    5    3    1      7.88      0.00
    6    3    1      3.12      0.00
    7    3    1      1.63      0.00
    8    3    1      2.19      0.00
    9    3    1      3.17      0.00
   10    3    1      4.06      0.00
   11    3    1      4.82      0.00
   12    3    1      4.95      0.00
   13    3    1      3.93      0.00
  -13    4    1      0.80      0.00
  -12    4    1      2.85      0.00
  -11    4    1      5.21      0.00
  -10    4    1      6.93      0.00
   -9    4    1      8.12      0.00
   -8    4    1      9.27      0.00
   -7    4    1      9.70      0.00
   -6    4    1      8.07      0.00
   -5    4    1      4.27      0.00
   -4    4    1      0.05      0.00
   -3    4    1     -2.63      0.00
   -2    4    1     -2.92      0.00
   -1    4    1     -1.07      0.00
    0    4    1      2.21      0.00
    1    4    1      6.13      0.00
    2    4    1      9.87      0.00
    3    4    1     12.42      0.00
    4    4    1     12.58      0.00
    5    4    1      9.88      0.00
    6    4    1      5.52      0.00
    7    4    1      1.64      0.00
    8    4    1     -0.67      0.00
    9    4    1     -1.97      0.00
   10    4    1     -2.85      0.00
   11    4    1     -2.99      0.00
   12    4    1     -2.15      0.00
   13    4    1     -0.96      0.00
  -13    5    1     -6.36      0.00
  -12    5    1    -10.61      0.00
  -11    5    1    -13.26      0.00
  -10    5    1    -13.51      0.00
   -9    5    1    -12.00      0.00
   -8    5    1     -9.45      0.00
   -7    5    1     -6.07      0.00
   -6    5    1     -2.32      0.00
   -5    5    1      0.70      0.00
   -4    5    1      2.16      0.00
   -3    5    1      2.15      0.00
   -2    5    1      1.36      0.00
   -1    5    1      0.55      0.00
    0    5    1      0.30      0.00
    1    5    1      0.84      0.00
    2    5    1      2.01      0.00
    3    5    1      3.53      0.00
    4    5    1      5.05      0.00
    5    5    1      5.89      0.00
    6    5    1      5.37      0.00
    7    5    1      3.52      0.00
    8    5    1      0.97      0.00
    9    5    1     -1.78      0.00
   10    5    1     -4.32      0.00
   11    5    1     -5.80      0.00
   12    5    1     -5.35      0.00
  -12    6    1     -0.97      0.00
  -11    6    1     -4.31      0.00
  -10    6    1     -8.45      0.00
   -9    6    1    -12.23      0.00
   -8    6    1    -15.09      0.00
   -7    6    1    -16.67      0.00
   -6    6    1    -16.67      0.00
   -5    6    1    -15.28      0.00
   -4    6    1    -13.29      0.00
   -3    6    1    -11.38      0.00
   -2    6    1     -9.74      0.00
   -1    6    1     -8.35      0.00
    0    6    1     -7.10      0.00
    1    6    1     -5.79      0.00
    2    6    1     -4.34      0.00
    3    6    1     -2.70      0.00
    4    6    1     -0.58      0.00
    5    6    1      2.30      0.00
    6    6    1      5.61      0.00
    7    6    1      8.30      0.00
    8    6    1      9.50      0.00
    9    6    1      8.88      0.00
   10    6    1      6.54      0.00
   11    6    1      3.21      0.00
   12    6    1      0.37      0.00
  -11    7    1      2.95      0.00
  -10    7    1      2.70      0.00
   -9    7    1      1.59      0.00
   -8    7    1     -0.35      0.00
   -7    7    1     -3.03      0.00
   -6    7    1     -5.77      0.00
   -5    7    1     -7.56      0.00
   -4    7    1     -7.96      0.00
   -3    7    1     -7.20      0.00
   -2    7    1     -5.79      0.00
   -1    7    1     -4.31      0.00
    0    7    1     -3.44      0.00
    1    7    1     -3.59      0.00
    2    7    1     -4.59      0.00
    3    7    1     -6.12      0.00
    4    7    1     -7.82      0.00
    5    7    1     -9.04      0.00
    6    7    1     -9.06      0.00
    7    7    1     -7.84      0.00
    8    7    1     -6.03      0.00
    9    7    1     -4.04      0.00
   10    7    1     -1.98      0.00
   11    7    1     -0.30      0.00
  -11    8    1      0.60      0.00
  -10    8    1      0.70      0.00
   -9    8    1      1.07      0.00
   -8    8    1      1.66      0.00
   -7    8    1      1.65      0.00
   -6    8    1      0.54      0.00
   -5    8    1     -1.11      0.00
   -4    8    1     -2.45      0.00
   -3    8    1     -3.27      0.00
   -2    8    1     -3.50      0.00
   -1    8    1     -2.71      0.00
    0    8    1     -0.77      0.00
    1    8    1      1.60      0.00
    2    8    1      3.46      0.00
    3    8    1      4.41      0.00
    4    8    1      4.40      0.00
    5    8    1      3.43      0.00
    6    8    1      1.97      0.00
    7    8    1      0.90      0.00
    8    8    1      0.45      0.00
    9    8    1      0.10      0.00
   10    8    1     -0.42      0.00
  -10    9    1     -0.49      0.00
   -9    9    1     -0.32      0.00
   -8    9    1      1.04      0.00
   -7    9    1      3.59      0.00
   -6    9    1      6.11      0.00
   -5    9    1      7.61      0.00
   -4    9    1      8.25      0.00
   -3    9    1      8.49      0.00
   -2    9    1      8.26      0.00
   -1    9    1      7.65      0.00
    0    9    1      7.47      0.00
    1    9    1      8.17      0.00
    2    9    1      9.12      0.00
    3    9    1      9.48      0.00
    4    9    1      9.21      0.00
    5    9    1      8.52      0.00
    6    9    1      7.24      0.00
    7    9    1      5.48      0.00
    8    9    1      3.88      0.00
    9    9    1      2.80      0.00
   -8   10    1     -2.56      0.00
   -7   10    1     -4.06      0.00
   -6   10    1     -5.01      0.00
   -5   10    1     -5.44      0.00
   -4   10    1     -5.32      0.00
   -3   10    1     -4.27      0.00
   -2   10    1     -2.68      0.00
   -1   10    1     -1.74      0.00
    0   10    1     -1.87      0.00
    1   10    1     -1.89      0.00
    2   10    1     -0.61      0.00
    3   10    1      1.65      0.00
    4   10    1      3.76      0.00
    5   10    1      5.08      0.00
    6   10    1      5.42      0.00
    7   10    1      4.56      0.00
    8   10    1      2.77      0.00
   -7   11    1     -2.35      0.00
   -6   11    1     -3.84      0.00
   -5   11    1     -5.18      0.00
   -4   11    1     -6.13      0.00
   -3   11    1     -6.13      0.00
   -2   11    1     -4.60      0.00
   -1   11    1     -2.30      0.00
    0   11    1     -1.25      0.00
    1   11    1     -2.58      0.00
    2   11    1     -5.09      0.00
    3   11    1     -6.72      0.00
    4   11    1     -6.64      0.00
    5   11    1     -5.39      0.00
    6   11    1     -3.62      0.00
   -4   12    1     -1.03      0.00
   -3   12    1     -1.50      0.00
   -2   12    1     -1.90      0.00
   -1   12    1     -1.67      0.00
    0   12    1     -0.73      0.00
    1   12    1      0.11      0.00
    2   12    1      0.20      0.00
    3   12    1     -0.12      0.00
    4   12    1     -0.15      0.00
  -14    0    2     -0.02      0.00
  -13    0    2      0.81      0.00
  -12    0    2      2.87      0.00
  -11    0    2      5.57      0.00
  -10    0    2      7.85      0.00
   -9    0    2      8.27      0.00
   -8    0    2      5.96      0.00
   -7    0    2      2.07      0.00
   -6    0    2     -0.89      0.00
   -5    0    2     -0.53      0.00
   -4    0    2      6.82      0.00
   -3    0    2     27.49      0.00
   -2    0    2     64.41      0.00
   -1    0    2    107.39      0.00
    0    0    2    135.45      0.00
    1    0    2    134.36      0.00
    2    0    2    109.66      0.00
    3    0    2     78.99      0.00
    4    0    2     54.91      0.00
    5    0    2     38.89      0.00
    6    0    2     28.18      0.00
    7    0    2     21.57      0.00
    8    0    2     18.33      0.00
    9    0    2     16.65      0.00
   10    0    2     14.94      0.00
   11    0    2     12.56      0.00
   12    0    2      9.15      0.00
   13    0    2      4.95      0.00
  -14    1    2     -2.98      0.00
  -13    1    2     -5.11      0.00
  -12    1    2     -5.89      0.00
  -11    1    2     -5.10      0.00
  -10    1    2     -3.31      0.00
   -9    1    2     -1.29      0.00
   -8    1    2     -0.29      0.00
   -7    1    2     -1.82      0.00
   -6    1    2     -6.65      0.00
   -5    1    2    -15.31      0.00
   -4    1    2    -28.80      0.00
   -3    1    2    -45.47      0.00
   -2    1    2    -56.97      0.00
   -1    1    2    -52.42      0.00
    0    1    2    -30.10      0.00
    1    1    2     -1.68      0.00
    2    1    2     18.46      0.00
    3    1    2     25.88      0.00
    4    1    2     25.42      0.00
    5    1    2     21.97      0.00
    6    1    2     16.72      0.00
    7    1    2     10.58      0.00
    8    1    2      5.82      0.00
    9    1    2      3.80      0.00
   10    1    2      3.91      0.00
   11    1    2      4.99      0.00
   12    1    2      5.99      0.00
   13    1    2      5.72      0.00
  -14    2    2     -0.64      0.00
  -13    2    2     -3.05      0.00
  -12    2    2     -6.55      0.00
  -11    2    2    -10.00      0.00
  -10    2    2    -12.75      0.00
   -9    2    2    -14.37      0.00
   -8    2    2    -14.10      0.00
   -7    2    2    -11.71      0.00
   -6    2    2     -8.22      0.00
   -5    2    2     -5.38      0.00
   -4    2    2     -5.38      0.00
   -3    2    2    -11.04      0.00
   -2    2    2    -23.48      0.00
   -1    2    2    -38.29      0.00
    0    2    2    -46.86      0.00
    1    2    2    -44.17      0.00
    2    2    2    -33.52      0.00
    3    2    2    -22.02      0.00
    4    2    2    -13.47      0.00
    5    2    2     -7.74      0.00
    6    2    2     -4.50      0.00
    7    2    2     -4.15      0.00
    8    2    2     -5.98      0.00
    9    2    2     -8.31      0.00
   10    2    2    -10.03      0.00
   11    2    2    -10.59      0.00
   12    2    2     -9.30      0.00
   13    2    2     -6.16      0.00
  -14    3    2      1.02      0.00
  -13    3    2      2.74      0.00
  -12    3    2      3.92      0.00
  -11    3    2      4.01      0.00
  -10    3    2      3.15      0.00
   -9    3    2      1.65      0.00
   -8    3    2     -0.01      0.00
   -7    3    2     -0.97      0.00
   -6    3    2     -0.48      0.00
   -5    3    2      1.59      0.00
   -4    3    2      5.08      0.00
   -3    3    2      9.31      0.00
   -2    3    2     12.10      0.00
   -1    3    2     10.58      0.00
    0    3    2      4.38      0.00
    1    3    2     -3.13      0.00
    2    3    2     -8.07      0.00
    3    3    2     -9.33      0.00
    4    3    2     -8.09      0.00
    5    3    2     -5.47      0.00
    6    3    2     -2.35      0.00
    7    3    2     -0.02      0.00
    8    3    2      0.71      0.00
    9    3    2      0.31      0.00
   10    3    2     -0.41      0.00
   11    3    2     -1.27      0.00
   12    3    2     -2.09      0.00
   13    3    2     -2.12      0.00
  -13    4    2     -2.82      0.00
  -12    4    2     -3.43      0.00
  -11    4    2     -3.87      0.00
  -10    4    2     -4.22      0.00
   -9    4    2     -4.40      0.00
   -8    4    2     -4.54      0.00
   -7    4    2     -4.79      0.00
   -6    4    2     -4.77      0.00
   -5    4    2     -3.77      0.00
   -4    4    2     -1.35      0.00
   -3    4    2      2.53      0.00
   -2    4    2      7.45      0.00
   -1    4    2     12.17      0.00
    0    4    2     15.05      0.00
    1    4    2     15.50      0.00
    2    4    2     14.33      0.00
    3    4    2     12.52      0.00
    4    4    2     10.22      0.00
    5    4    2      7.54      0.00
    6    4    2      5.16      0.00
    7    4    2      3.44      0.00
    8    4    2      1.98      0.00
    9    4    2      0.66      0.00
   10    4    2     -0.03      0.00
   11    4    2      0.08      0.00
   12    4    2      0.24      0.00
   13    4    2     -0.01      0.00
  -13    5    2     -1.96      0.00
  -12    5    2     -2.82      0.00
  -11    5    2     -3.73      0.00
  -10    5    2     -5.24      0.00
   -9    5    2     -7.35      0.00
   -8    5    2     -9.46      0.00
   -7    5    2    -11.00      0.00
   -6    5    2    -11.75      0.00
   -5    5    2    -11.66      0.00
   -4    5    2    -10.93      0.00
   -3    5    2    -10.02      0.00
   -2    5    2     -9.24      0.00
   -1    5    2     -8.51      0.00
    0    5    2     -7.82      0.00
    1    5    2     -7.29      0.00
    2    5    2     -6.65      0.00
    3    5    2     -5.36      0.00
    4    5    2     -3.45      0.00
    5    5    2     -1.60      0.00
    6    5    2      0.02      0.00
    7    5    2      1.88      0.00
    8    5    2      3.81      0.00
    9    5    2      4.72      0.00
   10    5    2      4.00      0.00
   11    5    2      2.51      0.00
   12    5    2      1.37      0.00
  -12    6    2      1.82      0.00
  -11    6    2      3.00      0.00
  -10    6    2      3.78      0.00
   -9    6    2      3.52      0.00
   -8    6    2      2.42      0.00
   -7    6    2      1.16      0.00
   -6    6    2      0.35      0.00
   -5    6    2      0.62      0.00
   -4    6    2      2.69      0.00
   -3    6    2      6.75      0.00
   -2    6    2     11.97      0.00
   -1    6    2     17.03      0.00
    0    6    2     20.85      0.00
    1    6    2     22.56      0.00
    2    6    2     21.61      0.00
    3    6    2     18.43      0.00
    4    6    2     14.37      0.00
    5    6    2     10.52      0.00
    6    6    2      7.13      0.00
    7    6    2      4.48      0.00
    8    6    2      3.20      0.00
    9    6    2      3.18      0.00
   10    6    2      3.18      0.00
   11    6    2      2.21      0.00
   12    6    2      0.74      0.00
  -12    7    2      0.03      0.00
  -11    7    2      0.62      0.00
  -10    7    2      1.90      0.00
   -9    7    2      2.79      0.00
   -8    7    2      2.11      0.00
   -7    7    2     -0.32      0.00
   -6    7    2     -3.88      0.00
   -5    7    2     -7.98      0.00
   -4    7    2    -12.02      0.00
   -3    7    2    -15.01      0.00
   -2    7    2    -15.84      0.00
   -1    7    2    -14.01      0.00
    0    7    2     -9.76      0.00
    1    7    2     -3.86      0.00
    2    7    2      2.24      0.00
    3    7    2      6.99      0.00
    4    7    2      9.72      0.00
    5    7    2     10.67      0.00
    6    7    2     10.02      0.00
    7    7    2      7.60      0.00
    8    7    2      4.06      0.00
    9    7    2      1.16      0.00
   10    7    2      0.09      0.00
   11    7    2      0.27      0.00
  -11    8    2     -3.29      0.00
  -10    8    2     -4.99      0.00
   -9    8    2     -5.44      0.00
   -8    8    2     -4.49      0.00
   -7    8    2     -2.99      0.00
   -6    8    2     -1.88      0.00
   -5    8    2     -1.79      0.00
   -4    8    2     -3.19      0.00
   -3    8    2     -6.18      0.00
   -2    8    2    -10.15      0.00
   -1    8    2    -13.95      0.00
    0    8    2    -16.51      0.00
    1    8    2    -17.20      0.00
    2    8    2    -16.00      0.00
    3    8    2    -13.57      0.00
    4    8    2    -10.81      0.00
    5    8    2     -8.09      0.00
    6    8    2     -5.43      0.00
    7    8    2     -3.30      0.00
    8    8    2     -2.56      0.00
    9    8    2     -3.14      0.00
   10    8    2     -3.66      0.00
  -10    9    2     -0.83      0.00
   -9    9    2     -2.25      0.00
   -8    9    2     -3.18      0.00
   -7    9    2     -3.09      0.00
   -6    9    2     -2.09      0.00
   -5    9    2     -0.55      0.00
   -4    9    2      1.26      0.00
   -3    9    2      2.93      0.00
   -2    9    2      3.84      0.00
   -1    9    2      3.49      0.00
    0    9    2      1.94      0.00
    1    9    2     -0.19      0.00
    2    9    2     -2.07      0.00
    3    9    2     -3.14      0.00
    4    9    2     -3.28      0.00
    5    9    2     -2.65      0.00
    6    9    2     -1.40      0.00
    7    9    2      0.17      0.00
    8    9    2      1.43      0.00
    9    9    2      1.66      0.00
   -8   10    2     -0.17      0.00
   -7   10    2     -0.96      0.00
   -6   10    2     -1.41      0.00
   -5   10    2     -1.41      0.00
   -4   10    2     -1.06      0.00
   -3   10    2     -0.10      0.00
   -2   10    2      1.76      0.00
   -1   10    2      4.07      0.00
    0   10    2      5.66      0.00
    1   10    2      5.69      0.00
    2   10    2      4.49      0.00
    3   10    2      3.04      0.00
    4   10    2      1.97      0.00
    5   10    2      1.30      0.00
    6   10    2      0.96      0.00
    7   10    2      0.98      0.00
    8   10    2      1.25      0.00
   -7   11    2     -1.73      0.00
   -6   11    2     -3.71      0.00
   -5   11    2     -5.50      0.00
   -4   11    2     -6.73      0.00
   -3   11    2     -7.54      0.00
   -2   11    2     -7.81      0.00
   -1   11    2     -7.09      0.00
    0   11    2     -5.34      0.00
    1   11    2     -3.29      0.00
    2   11    2     -1.63      0.00
    3   11    2     -0.26      0.00
    4   11    2      1.07      0.00
    5   11    2      2.08      0.00
    6   11    2      2.18      0.00
   -4   12    2      1.08      0.00
   -3   12    2      0.79      0.00
   -2   12    2      0.26      0.00
   -1   12    2     -0.27      0.00
    0   12    2     -0.38      0.00
    1   12    2     -0.10      0.00
    2   12    2      0.03      0.00
    3   12    2     -0.28      0.00
  -14    1    3     -1.00      0.00
  -13    1    3     -3.34      0.00
  -12    1    3     -6.38      0.00
  -11    1    3     -9.46      0.00
  -10    1    3    -12.36      0.00
   -9    1    3    -15.04      0.00
   -8    1    3    -17.03      0.00
   -7    1    3    -17.64      0.00
   -6    1    3    -16.76      0.00
   -5    1    3    -15.00      0.00
   -4    1    3    -13.09      0.00
   -3    1    3    -11.43      0.00
   -2    1    3     -9.93      0.00
   -1    1    3     -8.14      0.00
    0    1    3     -5.72      0.00
    1    1    3     -2.91      0.00
    2    1    3     -0.40      0.00
    3    1    3      1.57      0.00
    4    1    3      3.40      0.00
    5    1    3      5.18      0.00
    6    1    3      6.13      0.00
    7    1    3      5.55      0.00
    8    1    3      3.85      0.00
    9    1    3      2.04      0.00
   10    1    3      0.60      0.00
   11    1    3     -0.63      0.00
   12    1    3     -1.67      0.00
   13    1    3     -2.13      0.00
  -14    2    3      1.20      0.00
  -13    2    3      1.50      0.00
  -12    2    3      0.94      0.00
  -11    2    3     -0.44      0.00
  -10    2    3     -2.50      0.00
   -9    2    3     -5.34      0.00
   -8    2    3     -8.78      0.00
   -7    2    3    -12.04      0.00
   -6    2    3    -14.39      0.00
   -5    2    3    -15.84      0.00
   -4    2    3    -16.60      0.00
   -3    2    3    -16.42      0.00
   -2    2    3    -15.22      0.00
   -1    2    3    -13.92      0.00
    0    2    3    -13.88      0.00
    1    2    3    -15.47      0.00
    2    2    3    -17.92      0.00
    3    2    3    -19.97      0.00
    4    2    3    -20.38      0.00
    5    2    3    -18.33      0.00
    6    2    3    -14.21      0.00
    7    2    3     -9.70      0.00
    8    2    3     -6.30      0.00
    9    2    3     -4.09      0.00
   10    2    3     -2.34      0.00
   11    2    3     -0.85      0.00
   12    2    3      0.01      0.00
   13    2    3      0.17      0.00
  -14    3    3      2.87      0.00
  -13    3    3      5.45      0.00
  -12    3    3      8.03      0.00
  -11    3    3      9.98      0.00
  -10    3    3     11.27      0.00
   -9    3    3     11.93      0.00
   -8    3    3     11.44      0.00
   -7    3    3      9.62      0.00
   -6    3    3      7.70      0.00
   -5    3    3      7.65      0.00
   -4    3    3     10.47      0.00
   -3    3    3     15.84      0.00
   -2    3    3     23.00      0.00
   -1    3    3     31.14      0.00
    0    3    3     38.80      0.00
    1    3    3     43.98      0.00
    2    3    3     45.08      0.00
    3    3    3     41.52      0.00
    4    3    3     34.03      0.00
    5    3    3     24.68      0.00
    6    3    3     16.12      0.00
    7    3    3      9.91      0.00
    8    3    3      5.90      0.00
    9    3    3      3.31      0.00
   10    3    3      1.87      0.00
   11    3    3      1.50      0.00
   12    3    3      1.59      0.00
   13    3    3      1.39      0.00
  -13    4    3     -0.85      0.00
  -12    4    3     -0.34      0.00
  -11    4    3      0.69      0.00
  -10    4    3      1.71      0.00
   -9    4    3      2.83      0.00
   -8    4    3      4.53      0.00
   -7    4    3      6.26      0.00
   -6    4    3      6.43      0.00
   -5    4    3      4.15      0.00
   -4    4    3      0.27      0.00
   -3    4    3     -3.47      0.00
   -2    4    3     -5.71      0.00
   -1    4    3     -5.74      0.00
    0    4    3     -3.23      0.00
    1    4    3      1.71      0.00
    2    4    3      8.31      0.00
    3    4    3     15.05      0.00
    4    4    3     19.90      0.00
    5    4    3     21.39      0.00
    6    4    3     19.78      0.00
    7    4    3     16.71      0.00
    8    4    3     13.58      0.00
    9    4    3     10.57      0.00
   10    4    3      7.51      0.00
   11    4    3      4.76      0.00
   12    4    3      2.77      0.00
  -13    5    3     -5.04      0.00
  -12    5    3     -9.16      0.00
  -11    5    3    -12.89      0.00
  -10    5    3    -15.32      0.00
   -9    5    3    -16.57      0.00
   -8    5    3    -16.89      0.00
   -7    5    3    -16.06      0.00
   -6    5    3    -14.25      0.00
   -5    5    3    -12.51      0.00
   -4    5    3    -11.94      0.00
   -3    5    3    -12.71      0.00
   -2    5    3    -14.24      0.00
   -1    5    3    -15.86      0.00
    0    5    3    -17.11      0.00
    1    5    3    -17.60      0.00
    2    5    3    -16.88      0.00
    3    5    3    -14.49      0.00
    4    5    3    -10.46      0.00
    5    5    3     -5.74      0.00
    6    5    3     -1.75      0.00
    7    5    3      0.62      0.00
    8    5    3      1.44      0.00
    9    5    3      1.15      0.00
   10    5    3      0.22      0.00
   11    5    3     -0.64      0.00
   12    5    3     -0.81      0.00
  -12    6    3      1.14      0.00
  -11    6    3      0.05      0.00
  -10    6    3     -1.68      0.00
   -9    6    3     -3.77      0.00
   -8    6    3     -6.34      0.00
   -7    6    3     -9.16      0.00
   -6    6    3    -11.30      0.00
   -5    6    3    -11.98      0.00
   -4    6    3    -11.44      0.00
   -3    6    3    -10.62      0.00
   -2    6    3    -10.31      0.00
   -1    6    3    -10.68      0.00
    0    6    3    -11.42      0.00
    1    6    3    -12.23      0.00
    2    6    3    -13.00      0.00
    3    6    3    -13.65      0.00
    4    6    3    -13.63      0.00
    5    6    3    -12.27      0.00
    6    6    3     -9.66      0.00
    7    6    3     -6.68      0.00
    8    6    3     -4.16      0.00
    9    6    3     -2.44      0.00
   10    6    3     -1.64      0.00
   11    6    3     -1.64      0.00
  -12    7    3      1.80      0.00
  -11    7    3      2.37      0.00
  -10    7    3      2.70      0.00
   -9    7    3      3.10      0.00
   -8    7    3      3.31      0.00
   -7    7    3      2.72      0.00
   -6    7    3      1.38      0.00
   -5    7    3      0.15      0.00
   -4    7    3     -0.03      0.00
   -3    7    3      1.07      0.00
   -2    7    3      3.00      0.00
   -1    7    3      4.99      0.00
    0    7    3      6.42      0.00
    1    7    3      7.12      0.00
    2    7    3      7.06      0.00
    3    7    3      5.94      0.00
    4    7    3      3.60      0.00
    5    7    3      0.81      0.00
    6    7    3     -1.19      0.00
    7    7    3     -1.99      0.00
    8    7    3     -2.20      0.00
    9    7    3     -2.21      0.00
   10    7    3     -1.78      0.00
   11    7    3     -0.90      0.00
  -11    8    3      0.99      0.00
  -10    8    3      0.02      0.00
   -9    8    3     -0.88      0.00
   -8    8    3     -1.20      0.00
   -7    8    3     -1.55      0.00
   -6    8    3     -2.70      0.00
   -5    8    3     -4.54      0.00
   -4    8    3     -6.34      0.00
   -3    8    3     -7.52      0.00
   -2    8    3     -7.82      0.00
   -1    8    3     -7.00      0.00
    0    8    3     -5.08      0.00
    1    8    3     -2.51      0.00
    2    8    3      0.30      0.00
    3    8    3      2.94      0.00
    4    8    3      4.73      0.00
    5    8    3      5.06      0.00
    6    8    3      4.39      0.00
    7    8    3      3.83      0.00
    8    8    3      3.70      0.00
    9    8    3      3.20      0.00
   10    8    3      1.97      0.00
  -10    9    3      1.75      0.00
   -9    9    3      1.29      0.00
   -8    9    3      0.95      0.00
   -7    9    3      1.47      0.00
   -6    9    3      2.45      0.00
   -5    9    3      3.09      0.00
   -4    9    3      3.18      0.00
   -3    9    3      2.90      0.00
   -2    9    3      2.37      0.00
   -1    9    3      1.89      0.00
    0    9    3      2.04      0.00
    1    9    3      2.88      0.00
    2    9    3      3.76      0.00
    3    9    3      4.23      0.00
    4    9    3      4.49      0.00
    5    9    3      4.56      0.00
    6    9    3      4.05      0.00
    7    9    3      3.04      0.00
    8    9    3      2.30      0.00
    9    9    3      2.09      0.00
   -8   10    3      0.48      0.00
   -7   10    3     -0.10      0.00
   -6   10    3     -0.70      0.00
   -5   10    3     -1.41      0.00
   -4   10    3     -2.15      0.00
   -3   10    3     -2.50      0.00
   -2   10    3     -2.47      0.00
   -1   10    3     -2.67      0.00
    0   10    3     -3.23      0.00
    1   10    3     -3.36      0.00
    2   10    3     -2.42      0.00
    3   10    3     -0.75      0.00
    4   10    3      0.98      0.00
    5   10    3      2.53      0.00
    6   10    3      3.56      0.00
    7   10    3      3.41      0.00
   -7   11    3     -1.48      0.00
   -6   11    3     -1.81      0.00
   -5   11    3     -1.95      0.00
   -4   11    3     -2.20      0.00
   -3   11    3     -2.51      0.00
   -2   11    3     -2.44      0.00
   -1   11    3     -2.01      0.00
    0   11    3     -2.08      0.00
    1   11    3     -3.13      0.00
    2   11    3     -4.41      0.00
    3   11    3     -4.91      0.00
    4   11    3     -4.50      0.00
    5   11    3     -3.65      0.00
    6   11    3     -2.55      0.00
   -4   12    3     -1.83      0.00
   -3   12    3     -1.92      0.00
   -2   12    3     -1.92      0.00
   -1   12    3     -1.72      0.00
    0   12    3     -1.31      0.00
    1   12    3     -1.04      0.00
    2   12    3     -1.15      0.00
    3   12    3     -1.23      0.00
  -14    0    4      2.32      0.00
  -13    0    4      4.11      0.00
  -12    0    4      6.81      0.00
  -11    0    4     10.10      0.00
  -10    0    4     12.94      0.00
   -9    0    4     13.41      0.00
   -8    0    4      9.69      0.00
   -7    0    4      1.79      0.00
   -6    0    4     -8.60      0.00
   -5    0    4    -19.71      0.00
   -4    0    4    -29.08      0.00
   -3    0    4    -31.29      0.00
   -2    0    4    -20.65      0.00
   -1    0    4      1.19      0.00
    0    0    4     23.25      0.00
    1    0    4     34.64      0.00
    2    0    4     34.18      0.00
    3    0    4     28.16      0.00
    4    0    4     21.50      0.00
    5    0    4     15.08      0.00
    6    0    4      9.59      0.00
    7    0    4      6.87      0.00
    8    0    4      7.09      0.00
    9    0    4      8.22      0.00
   10    0    4      8.55      0.00
   11    0    4      7.89      0.00
   12    0    4      6.27      0.00
   13    0    4      3.73      0.00
  -14    1    4      0.56      0.00
  -13    1    4      0.54      0.00
  -12    1    4      1.40      0.00
  -11    1    4      3.67      0.00
  -10    1    4      7.66      0.00
   -9    1    4     13.50      0.00
   -8    1    4     20.44      0.00
   -7    1    4     26.65      0.00
   -6    1    4     30.09      0.00
   -5    1    4     28.89      0.00
   -4    1    4     21.07      0.00
   -3    1    4      6.64      0.00
   -2    1    4     -8.93      0.00
   -1    1    4    -16.67      0.00
    0    1    4    -12.42      0.00
    1    1    4     -1.44      0.00
    2    1    4      7.65      0.00
    3    1    4     11.36      0.00
    4    1    4     11.52      0.00
    5    1    4      9.78      0.00
    6    1    4      6.14      0.00
    7    1    4      1.58      0.00
    8    1    4     -1.70      0.00
    9    1    4     -2.87      0.00
   10    1    4     -2.85      0.00
   11    1    4     -2.25      0.00
   12    1    4     -1.06      0.00
   13    1    4      0.14      0.00
  -14    2    4     -1.58      0.00
  -13    2    4     -4.02      0.00
  -12    2    4     -7.61      0.00
  -11    2    4    -11.69      0.00
  -10    2    4    -15.54      0.00
   -9    2    4    -18.30      0.00
   -8    2    4    -18.74      0.00
   -7    2    4    -15.99      0.00
   -6    2    4    -10.32      0.00
   -5    2    4     -2.96      0.00
   -4    2    4      4.14      0.00
   -3    2    4      8.14      0.00
   -2    2    4      6.77      0.00
   -1    2    4      1.32      0.00
    0    2    4     -3.30      0.00
    1    2    4     -3.35      0.00
    2    2    4      0.25      0.00
    3    2    4      4.31      0.00
    4    2    4      7.52      0.00
    5    2    4     10.13      0.00
    6    2    4     11.42      0.00
    7    2    4     10.07      0.00
    8    2    4      6.43      0.00
    9    2    4      2.15      0.00
   10    2    4     -1.68      0.00
   11    2    4     -4.53      0.00
   12    2    4     -5.50      0.00
   13    2    4     -4.16      0.00
  -14    3    4      0.37      0.00
  -13    3    4      0.85      0.00
  -12    3    4      0.92      0.00
  -11    3    4      0.11      0.00
  -10    3    4     -1.86      0.00
   -9    3    4     -5.14      0.00
   -8    3    4     -9.43      0.00
   -7    3    4    -13.66      0.00
   -6    3    4    -16.58      0.00
   -5    3    4    -17.55      0.00
   -4    3    4    -16.45      0.00
   -3    3    4    -13.53      0.00
   -2    3    4     -9.99      0.00
   -1    3    4     -7.85      0.00
    0    3    4     -8.11      0.00
    1    3    4     -9.53      0.00
    2    3    4    -10.19      0.00
    3    3    4     -9.34      0.00
    4    3    4     -7.19      0.00
    5    3    4     -3.92      0.00
    6    3    4     -0.12      0.00
    7    3    4      2.89      0.00
    8    3    4      4.29      0.00
    9    3    4      4.58      0.00
   10    3    4      4.38      0.00
   11    3    4      3.45      0.00
   12    3    4      1.71      0.00
  -13    4    4     -0.86      0.00
  -12    4    4     -1.43      0.00
  -11    4    4     -2.10      0.00
  -10    4    4     -2.80      0.00
   -9    4    4     -3.51      0.00
   -8    4    4     -4.56      0.00
   -7    4    4     -6.43      0.00
   -6    4    4     -9.01      0.00
   -5    4    4    -11.40      0.00
   -4    4    4    -12.63      0.00
   -3    4    4    -12.08      0.00
   -2    4    4     -9.87      0.00
   -1    4    4     -6.92      0.00
    0    4    4     -4.51      0.00
    1    4    4     -3.13      0.00
    2    4    4     -2.23      0.00
    3    4    4     -1.36      0.00
    4    4    4     -0.80      0.00
    5    4    4     -0.75      0.00
    6    4    4     -0.81      0.00
    7    4    4     -0.74      0.00
    8    4    4     -0.76      0.00
    9    4    4     -0.73      0.00
   10    4    4      0.01      0.00
   11    4    4      1.37      0.00
   12    4    4      2.15      0.00
  -13    5    4     -1.18      0.00
  -12    5    4     -1.06      0.00
  -11    5    4     -0.92      0.00
  -10    5    4     -1.38      0.00
   -9    5    4     -2.69      0.00
   -8    5    4     -4.54      0.00
   -7    5    4     -6.45      0.00
   -6    5    4     -8.12      0.00
   -5    5    4     -9.33      0.00
   -4    5    4    -10.05      0.00
   -3    5    4    -10.34      0.00
   -2    5    4    -10.20      0.00
   -1    5    4     -9.64      0.00
    0    5    4     -9.02      0.00
    1    5    4     -8.88      0.00
    2    5    4     -9.12      0.00
    3    5    4     -9.01      0.00
    4    5    4     -8.21      0.00
    5    5    4     -7.09      0.00
    6    5    4     -5.82      0.00
    7    5    4     -4.05      0.00
    8    5    4     -1.93      0.00
    9    5    4     -0.42      0.00
   10    5    4      0.00      0.00
   11    5    4      0.01      0.00
   12    5    4      0.30      0.00
  -12    6    4      2.65      0.00
  -11    6    4      4.15      0.00
  -10    6    4      5.22      0.00
   -9    6    4      5.24      0.00
   -8    6    4      4.33      0.00
   -7    6    4      2.96      0.00
   -6    6    4      1.48      0.00
   -5    6    4      0.27      0.00
   -4    6    4      0.02      0.00
   -3    6    4      1.30      0.00
   -2    6    4      4.03      0.00
   -1    6    4      7.74      0.00
    0    6    4     11.77      0.00
    1    6    4     15.15      0.00
    2    6    4     16.81      0.00
    3    6    4     16.49      0.00
    4    6    4     14.87      0.00
    5    6    4     12.61      0.00
    6    6    4      9.91      0.00
    7    6    4      7.15      0.00
    8    6    4      5.13      0.00
    9    6    4      4.06      0.00
   10    6    4      3.17      0.00
   11    6    4      1.89      0.00
  -12    7    4      0.43      0.00
  -11    7    4      1.59      0.00
  -10    7    4      3.86      0.00
   -9    7    4      6.26      0.00
   -8    7    4      7.55      0.00
   -7    7    4      7.25      0.00
   -6    7    4      5.56      0.00
   -5    7    4      2.75      0.00
   -4    7    4     -0.91      0.00
   -3    7    4     -4.80      0.00
   -2    7    4     -8.07      0.00
   -1    7    4    -10.00      0.00
    0    7    4     -9.99      0.00
    1    7    4     -7.82      0.00
    2    7    4     -4.12      0.00
    3    7    4     -0.17      0.00
    4    7    4      3.03      0.00
    5    7    4      5.22      0.00
    6    7    4      6.17      0.00
    7    7    4      5.53      0.00
    8    7    4      3.73      0.00
    9    7    4      2.09      0.00
   10    7    4      1.46      0.00
  -11    8    4     -4.12      0.00
  -10    8    4     -6.19      0.00
   -9    8    4     -7.18      0.00
   -8    8    4     -6.59      0.00
   -7    8    4     -4.71      0.00
   -6    8    4     -2.19      0.00
   -5    8    4      0.24      0.00
   -4    8    4      1.71      0.00
   -3    8    4      1.64      0.00
   -2    8    4      0.06      0.00
   -1    8    4     -2.37      0.00
    0    8    4     -4.83      0.00
    1    8    4     -6.61      0.00
    2    8    4     -7.34      0.00
    3    8    4     -7.19      0.00
    4    8    4     -6.48      0.00
    5    8    4     -5.18      0.00
    6    8    4     -3.11      0.00
    7    8    4     -0.81      0.00
    8    8    4      0.53      0.00
    9    8    4      0.42      0.00
  -10    9    4      0.27      0.00
   -9    9    4     -1.76      0.00
   -8    9    4     -4.26      0.00
   -7    9    4     -6.32      0.00
   -6    9    4     -7.43      0.00
   -5    9    4     -7.43      0.00
   -4    9    4     -6.40      0.00
   -3    9    4     -4.68      0.00
   -2    9    4     -2.98      0.00
   -1    9    4     -1.97      0.00
    0    9    4     -1.88      0.00
    1    9    4     -2.36      0.00
    2    9    4     -2.84      0.00
    3    9    4     -3.02      0.00
    4    9    4     -2.88      0.00
    5    9    4     -2.48      0.00
    6    9    4     -1.73      0.00
    7    9    4     -0.62      0.00
    8    9    4      0.43      0.00
   -9   10    4      1.97      0.00
   -8   10    4      1.77      0.00
   -7   10    4      0.78      0.00
   -6   10    4     -0.46      0.00
   -5   10    4     -1.68      0.00
   -4   10    4     -2.94      0.00
   -3   10    4     -4.04      0.00
   -2   10    4     -4.40      0.00
   -1   10    4     -3.81      0.00
    0   10    4     -2.78      0.00
    1   10    4     -1.86      0.00
    2   10    4     -1.17      0.00
    3   10    4     -0.54      0.00
    4   10    4     -0.10      0.00
    5   10    4     -0.11      0.00
    6   10    4     -0.49      0.00
    7   10    4     -0.74      0.00
   -7   11    4      1.02      0.00
   -6   11    4      0.16      0.00
   -5   11    4     -1.00      0.00
   -4   11    4     -2.24      0.00
   -3   11    4     -3.63      0.00
   -2   11    4     -4.86      0.00
   -1   11    4     -5.32      0.00
    0   11    4     -4.87      0.00
    1   11    4     -4.13      0.00
    2   11    4     -3.64      0.00
    3   11    4     -3.18      0.00
    4   11    4     -2.28      0.00
    5   11    4     -1.09      0.00
   -4   12    4      4.35      0.00
   -3   12    4      4.68      0.00
   -2   12    4      4.20      0.00
   -1   12    4      3.47      0.00
    0   12    4      3.12      0.00
    1   12    4      3.10      0.00
    2   12    4      2.73      0.00
  -14    1    5      1.07      0.00
  -13    1    5      0.61      0.00
  -12    1    5     -1.14      0.00
  -11    1    5     -3.95      0.00
  -10    1    5     -7.27      0.00
   -9    1    5    -10.69      0.00
   -8    1    5    -13.98      0.00
   -7    1    5    -16.87      0.00
   -6    1    5    -19.02      0.00
   -5    1    5    -20.11      0.00
   -4    1    5    -20.22      0.00
   -3    1    5    -19.96      0.00
   -2    1    5    -20.02      0.00
   -1    1    5    -20.31      0.00
    0    1    5    -19.87      0.00
    1    1    5    -17.88      0.00
    2    1    5    -14.45      0.00
    3    1    5    -10.43      0.00
    4    1    5     -6.56      0.00
    5    1    5     -3.30      0.00
    6    1    5     -0.91      0.00
    7    1    5      0.57      0.00
    8    1    5      1.46      0.00
    9    1    5      1.95      0.00
   10    1    5      1.91      0.00
   11    1    5      1.18      0.00
   12    1    5      0.12      0.00
  -14    2    5     -0.05      0.00
  -13    2    5      0.91      0.00
  -12    2    5      1.96      0.00
  -11    2    5      2.55      0.00
  -10    2    5      2.35      0.00
   -9    2    5      1.39      0.00
   -8    2    5     -0.01      0.00
   -7    2    5     -1.45      0.00
   -6    2    5     -2.91      0.00
   -5    2    5     -4.69      0.00
   -4    2    5     -6.50      0.00
   -3    2    5     -7.08      0.00
   -2    2    5     -5.60      0.00
   -1    2    5     -3.18      0.00
    0    2    5     -2.36      0.00
    1    2    5     -4.79      0.00
    2    2    5     -9.84      0.00
    3    2    5    -15.26      0.00
    4    2    5    -18.85      0.00
    5    2    5    -19.65      0.00
    6    2    5    -18.20      0.00
    7    2    5    -15.86      0.00
    8    2    5    -13.50      0.00
    9    2    5    -11.04      0.00
   10    2    5     -8.23      0.00
   11    2    5     -5.36      0.00
   12    2    5     -3.00      0.00
  -14    3    5     -0.24      0.00
  -13    3    5      0.00      0.00
  -12    3    5      0.91      0.00
  -11    3    5      2.53      0.00
  -10    3    5      4.59      0.00
   -9    3    5      6.49      0.00
   -8    3    5      7.36      0.00
   -7    3    5      6.81      0.00
   -6    3    5      5.49      0.00
   -5    3    5      4.64      0.00
   -4    3    5      5.00      0.00
   -3    3    5      6.93      0.00
   -2    3    5     11.22      0.00
   -1    3    5     18.70      0.00
    0    3    5     28.69      0.00
    1    3    5     38.37      0.00
    2    3    5     44.45      0.00
    3    3    5     45.17      0.00
    4    3    5     41.10      0.00
    5    3    5     34.29      0.00
    6    3    5     26.86      0.00
    7    3    5     19.96      0.00
    8    3    5     13.91      0.00
    9    3    5      8.93      0.00
   10    3    5      5.46      0.00
   11    3    5      3.47      0.00
   12    3    5      2.31      0.00
  -14    4    5      1.21      0.00
  -13    4    5      0.56      0.00
  -12    4    5     -0.62      0.00
  -11    4    5     -1.62      0.00
  -10    4    5     -2.06      0.00
   -9    4    5     -1.79      0.00
   -8    4    5     -0.81      0.00
   -7    4    5      0.29      0.00
   -6    4    5      0.31      0.00
   -5    4    5     -1.55      0.00
   -4    4    5     -5.04      0.00
   -3    4    5     -9.37      0.00
   -2    4    5    -13.72      0.00
   -1    4    5    -16.92      0.00
    0    4    5    -17.39      0.00
    1    4    5    -14.00      0.00
    2    4    5     -7.11      0.00
    3    4    5      1.40      0.00
    4    4    5      9.22      0.00
    5    4    5     14.77      0.00
    6    4    5     17.65      0.00
    7    4    5     18.31      0.00
    8    4    5     17.26      0.00
    9    4    5     14.79      0.00
   10    4    5     11.42      0.00
   11    4    5      7.90      0.00
   12    4    5      4.82      0.00
  -13    5    5      0.46      0.00
  -12    5    5     -0.99      0.00
  -11    5    5     -3.69      0.00
  -10    5    5     -6.92      0.00
   -9    5    5    -10.07      0.00
   -8    5    5    -12.57      0.00
   -7    5    5    -13.80      0.00
   -6    5    5    -13.76      0.00
   -5    5    5    -13.39      0.00
   -4    5    5    -13.84      0.00
   -3    5    5    -15.40      0.00
   -2    5    5    -17.76      0.00
   -1    5    5    -20.62      0.00
    0    5    5    -23.75      0.00
    1    5    5    -26.47      0.00
    2    5    5    -27.71      0.00
    3    5    5    -26.56      0.00
    4    5    5    -22.96      0.00
    5    5    5    -17.85      0.00
    6    5    5    -12.57      0.00
    7    5    5     -8.13      0.00
    8    5    5     -4.92      0.00
    9    5    5     -2.89      0.00
   10    5    5     -1.71      0.00
   11    5    5     -0.88      0.00
  -13    6    5      1.81      0.00
  -12    6    5      3.74      0.00
  -11    6    5      5.46      0.00
  -10    6    5      6.50      0.00
   -9    6    5      6.56      0.00
   -8    6    5      5.33      0.00
   -7    6    5      3.12      0.00
   -6    6    5      1.06      0.00
   -5    6    5      0.23      0.00
   -4    6    5      0.60      0.00
   -3    6    5      1.19      0.00
   -2    6    5      1.10      0.00
   -1    6    5      0.12      0.00
    0    6    5     -1.51      0.00
    1    6    5     -3.64      0.00
    2    6    5     -6.29      0.00
    3    6    5     -9.24      0.00
    4    6    5    -11.74      0.00
    5    6    5    -12.97      0.00
    6    6    5    -12.72      0.00
    7    6    5    -11.47      0.00
    8    6    5     -9.74      0.00
    9    6    5     -7.70      0.00
   10    6    5     -5.57      0.00
   11    6    5     -3.63      0.00
  -12    7    5     -1.44      0.00
  -11    7    5     -1.74      0.00
  -10    7    5     -1.08      0.00
   -9    7    5      0.53      0.00
   -8    7    5      2.19      0.00
   -7    7    5      2.78      0.00
   -6    7    5      2.12      0.00
   -5    7    5      1.22      0.00
   -4    7    5      1.32      0.00
   -3    7    5      2.75      0.00
   -2    7    5      4.90      0.00
   -1    7    5      6.98      0.00
    0    7    5      8.81      0.00
    1    7    5     10.68      0.00
    2    7    5     12.48      0.00
    3    7    5     13.29      0.00
    4    7    5     12.31      0.00
    5    7    5     10.06      0.00
    6    7    5      7.92      0.00
    7    7    5      6.49      0.00
    8    7    5      5.14      0.00
    9    7    5      3.38      0.00
   10    7    5      1.66      0.00
  -11    8    5      0.75      0.00
  -10    8    5     -1.40      0.00
   -9    8    5     -3.43      0.00
   -8    8    5     -4.53      0.00
   -7    8    5     -5.22      0.00
   -6    8    5     -6.57      0.00
   -5    8    5     -8.76      0.00
   -4    8    5    -11.06      0.00
   -3    8    5    -12.63      0.00
   -2    8    5    -13.18      0.00
   -1    8    5    -12.88      0.00
    0    8    5    -11.98      0.00
    1    8    5    -10.49      0.00
    2    8    5     -8.13      0.00
    3    8    5     -5.07      0.00
    4    8    5     -2.41      0.00
    5    8    5     -1.13      0.00
    6    8    5     -0.79      0.00
    7    8    5     -0.01      0.00
    8    8    5      1.53      0.00
    9    8    5      2.60      0.00
  -10    9    5      2.79      0.00
   -9    9    5      2.09      0.00
   -8    9    5      1.19      0.00
   -7    9    5      1.06      0.00
   -6    9    5      1.55      0.00
   -5    9    5      1.84      0.00
   -4    9    5      1.48      0.00
   -3    9    5      0.56      0.00
   -2    9    5     -0.55      0.00
   -1    9    5     -1.34      0.00
    0    9    5     -1.42      0.00
    1    9    5     -0.94      0.00
    2    9    5     -0.40      0.00
    3    9    5      0.11      0.00
    4    9    5      0.77      0.00
    5    9    5      1.23      0.00
    6    9    5      0.85      0.00
    7    9    5     -0.09      0.00
    8    9    5     -0.41      0.00
   -9   10    5      2.82      0.00
   -8   10    5      3.57      0.00
   -7   10    5      3.94      0.00
   -6   10    5      4.13      0.00
   -5   10    5      4.05      0.00
   -4   10    5      3.64      0.00
   -3   10    5      3.09      0.00
   -2   10    5      2.42      0.00
   -1   10    5      1.37      0.00
    0   10    5      0.03      0.00
    1   10    5     -0.95      0.00
    2   10    5     -1.14      0.00
    3   10    5     -0.68      0.00
    4   10    5      0.23      0.00
    5   10    5      1.57      0.00
    6   10    5      2.83      0.00
    7   10    5      3.02      0.00
   -7   11    5     -0.12      0.00
   -6   11    5      0.01      0.00
   -5   11    5      0.37      0.00
   -4   11    5      0.59      0.00
   -3   11    5      0.45      0.00
   -2   11    5      0.20      0.00
   -1   11    5      0.01      0.00
    0   11    5     -0.42      0.00
    1   11    5     -1.33      0.00
    2   11    5     -2.37      0.00
    3   11    5     -2.99      0.00
    4   11    5     -3.07      0.00
    5   11    5     -2.75      0.00
   -4   12    5     -1.98      0.00
   -3   12    5     -2.14      0.00
   -2   12    5     -2.24      0.00
   -1   12    5     -2.14      0.00
    0   12    5     -1.70      0.00
    1   12    5     -1.09      0.00
    2   12    5     -0.69      0.00
  -14    0    6      4.11      0.00
  -13    0    6      7.08      0.00
  -12    0    6     11.02      0.00
  -11    0    6     15.53      0.00
  -10    0    6     19.70      0.00
   -9    0    6     22.22      0.00
   -8    0    6     21.53      0.00
   -7    0    6     16.28      0.00
   -6    0    6      6.02      0.00
   -5    0    6     -8.57      0.00
   -4    0    6    -24.79      0.00
   -3    0    6    -37.25      0.00
   -2    0    6    -40.30      0.00
   -1    0    6    -33.22      0.00
    0    0    6    -21.82      0.00
    1    0    6    -12.87      0.00
    2    0    6     -8.16      0.00
    3    0    6     -5.80      0.00
    4    0    6     -4.95      0.00
    5    0    6     -6.06      0.00
    6    0    6     -7.80      0.00
    7    0    6     -7.41      0.00
    8    0    6     -4.35      0.00
    9    0    6     -0.85      0.00
   10    0    6      1.12      0.00
   11    0    6      1.62      0.00
   12    0    6      1.41      0.00
  -14    1    6      2.28      0.00
  -13    1    6      2.88      0.00
  -12    1    6      3.78      0.00
  -11    1    6      6.02      0.00
  -10    1    6     10.39      0.00
   -9    1    6     17.36      0.00
   -8    1    6     26.97      0.00
   -7    1    6     38.31      0.00
   -6    1    6     49.18      0.00
   -5    1    6     56.33      0.00
   -4    1    6     56.45      0.00
   -3    1    6     48.50      0.00
   -2    1    6     36.08      0.00
   -1    1    6     25.83      0.00
    0    1    6     21.60      0.00
    1    1    6     21.22      0.00
    2    1    6     20.36      0.00
    3    1    6     17.81      0.00
    4    1    6     15.03      0.00
    5    1    6     12.34      0.00
    6    1    6      8.66      0.00
    7    1    6      4.31      0.00
    8    1    6      1.09      0.00
    9    1    6     -0.32      0.00
   10    1    6     -0.91      0.00
   11    1    6     -1.36      0.00
   12    1    6     -1.27      0.00
  -14    2    6     -2.36      0.00
  -13    2    6     -4.18      0.00
  -12    2    6     -7.38      0.00
  -11    2    6    -11.91      0.00
  -10    2    6    -16.91      0.00
   -9    2    6    -21.37      0.00
   -8    2    6    -24.17      0.00
   -7    2    6    -24.16      0.00
   -6    2    6    -20.63      0.00
   -5    2    6    -13.85      0.00
   -4    2    6     -5.37      0.00
   -3    2    6      2.08      0.00
   -2    2    6      5.93      0.00
   -1    2    6      6.16      0.00
    0    2    6      5.58      0.00
    1    2    6      6.74      0.00
    2    2    6      9.42      0.00
    3    2    6     12.02      0.00
    4    2    6     14.21      0.00
    5    2    6     16.35      0.00
    6    2    6     17.63      0.00
    7    2    6     16.63      0.00
    8    2    6     13.45      0.00
    9    2    6      9.53      0.00
   10    2    6      5.76      0.00
   11    2    6      2.35      0.00
   12    2    6     -0.12      0.00
  -14    3    6      0.07      0.00
  -13    3    6      0.08      0.00
  -12    3    6      0.15      0.00
  -11    3    6     -0.42      0.00
  -10    3    6     -2.31      0.00
   -9    3    6     -5.86      0.00
   -8    3    6    -10.93      0.00
   -7    3    6    -16.70      0.00
   -6    3    6    -21.89      0.00
   -5    3    6    -25.45      0.00
   -4    3    6    -26.91      0.00
   -3    3    6    -26.30      0.00
   -2    3    6    -24.30      0.00
   -1    3    6    -22.15      0.00
    0    3    6    -20.66      0.00
    1    3    6    -19.44      0.00
    2    3    6    -17.66      0.00
    3    3    6    -15.16      0.00
    4    3    6    -12.17      0.00
    5    3    6     -8.70      0.00
    6    3    6     -4.96      0.00
    7    3    6     -1.76      0.00
    8    3    6      0.36      0.00
    9    3    6      1.78      0.00
   10    3    6      2.88      0.00
   11    3    6      3.11      0.00
   12    3    6      2.07      0.00
  -14    4    6      0.96      0.00
  -13    4    6      0.88      0.00
  -12    4    6      1.02      0.00
  -11    4    6      1.48      0.00
  -10    4    6      1.83      0.00
   -9    4    6      1.52      0.00
   -8    4    6      0.16      0.00
   -7    4    6     -2.37      0.00
   -6    4    6     -5.69      0.00
   -5    4    6     -9.04      0.00
   -4    4    6    -11.66      0.00
   -3    4    6    -13.16      0.00
   -2    4    6    -13.46      0.00
   -1    4    6    -12.88      0.00
    0    4    6    -12.03      0.00
    1    4    6    -11.21      0.00
    2    4    6    -10.24      0.00
    3    4    6     -8.96      0.00
    4    4    6     -7.63      0.00
    5    4    6     -6.45      0.00
    6    4    6     -5.21      0.00
    7    4    6     -3.88      0.00
    8    4    6     -2.89      0.00
    9    4    6     -2.26      0.00
   10    4    6     -1.37      0.00
   11    4    6     -0.03      0.00
  -13    5    6      0.36      0.00
  -12    5    6      0.65      0.00
  -11    5    6      1.08      0.00
  -10    5    6      1.53      0.00
   -9    5    6      1.66      0.00
   -8    5    6      1.09      0.00
   -7    5    6     -0.36      0.00
   -6    5    6     -2.46      0.00
   -5    5    6     -4.57      0.00
   -4    5    6     -6.10      0.00
   -3    5    6     -6.81      0.00
   -2    5    6     -6.86      0.00
   -1    5    6     -6.54      0.00
    0    5    6     -6.32      0.00
    1    5    6     -6.67      0.00
    2    5    6     -7.46      0.00
    3    5    6     -8.04      0.00
    4    5    6     -8.02      0.00
    5    5    6     -7.61      0.00
    6    5    6     -6.91      0.00
    7    5    6     -5.63      0.00
    8    5    6     -3.79      0.00
    9    5    6     -2.13      0.00
   10    5    6     -1.18      0.00
   11    5    6     -0.61      0.00
  -13    6    6      1.24      0.00
  -12    6    6      2.42      0.00
  -11    6    6      3.71      0.00
  -10    6    6      4.64      0.00
   -9    6    6      5.04      0.00
   -8    6    6      5.05      0.00
   -7    6    6      4.67      0.00
   -6    6    6      3.59      0.00
   -5    6    6      1.66      0.00
   -4    6    6     -0.49      0.00
   -3    6    6     -1.84      0.00
   -2    6    6     -1.77      0.00
   -1    6    6     -0.22      0.00
    0    6    6      2.45      0.00
    1    6    6      5.47      0.00
    2    6    6      7.95      0.00
    3    6    6      9.43      0.00
    4    6    6     10.07      0.00
    5    6    6      9.97      0.00
    6    6    6      8.94      0.00
    7    6    6      7.18      0.00
    8    6    6      5.46      0.00
    9    6    6      4.24      0.00
   10    6    6      3.15      0.00
  -12    7    6      0.65      0.00
  -11    7    6      2.13      0.00
  -10    7    6      4.38      0.00
   -9    7    6      6.84      0.00
   -8    7    6      8.97      0.00
   -7    7    6     10.63      0.00
   -6    7    6     11.73      0.00
   -5    7    6     11.83      0.00
   -4    7    6     10.46      0.00
   -3    7    6      7.68      0.00
   -2    7    6      4.10      0.00
   -1    7    6      0.52      0.00
    0    7    6     -2.21      0.00
    1    7    6     -3.45      0.00
    2    7    6     -3.19      0.00
    3    7    6     -2.05      0.00
    4    7    6     -0.56      0.00
    5    7    6      1.11      0.00
    6    7    6      2.62      0.00
    7    7    6      3.29      0.00
    8    7    6      2.98      0.00
    9    7    6      2.32      0.00
   10    7    6      1.84      0.00
  -11    8    6     -3.79      0.00
  -10    8    6     -5.91      0.00
   -9    8    6     -7.41      0.00
   -8    8    6     -7.78      0.00
   -7    8    6     -6.92      0.00
   -6    8    6     -5.03      0.00
   -5    8    6     -2.45      0.00
   -4    8    6      0.18      0.00
   -3    8    6      2.16      0.00
   -2    8    6      3.03      0.00
   -1    8    6      2.76      0.00
    0    8    6      1.67      0.00
    1    8    6      0.34      0.00
    2    8    6     -0.70      0.00
    3    8    6     -1.30      0.00
    4    8    6     -1.63      0.00
    5    8    6     -1.60      0.00
    6    8    6     -0.89      0.00
    7    8    6      0.34      0.00
    8    8    6      1.29      0.00
    9    8    6      1.40      0.00
  -10    9    6      1.83      0.00
   -9    9    6      0.27      0.00
   -8    9    6     -2.41      0.00
   -7    9    6     -5.39      0.00
   -6    9    6     -7.95      0.00
   -5    9    6     -9.75      0.00
   -4    9    6    -10.64      0.00
   -3    9    6    -10.54      0.00
   -2    9    6     -9.67      0.00
   -1    9    6     -8.51      0.00
    0    9    6     -7.50      0.00
    1    9    6     -6.82      0.00
    2    9    6     -6.37      0.00
    3    9    6     -5.98      0.00
    4    9    6     -5.56      0.00
    5    9    6     -5.04      0.00
    6    9    6     -4.26      0.00
    7    9    6     -3.11      0.00
    8    9    6     -1.82      0.00
   -8   10    6      4.16      0.00
   -7   10    6      3.75      0.00
   -6   10    6      2.80      0.00
   -5   10    6      1.64      0.00
   -4   10    6      0.09      0.00
   -3   10    6     -1.90      0.00
   -2   10    6     -3.71      0.00
   -1   10    6     -4.58      0.00
    0   10    6     -4.30      0.00
    1   10    6     -3.27      0.00
    2   10    6     -2.04      0.00
    3   10    6     -1.09      0.00
    4   10    6     -0.72      0.00
    5   10    6     -0.92      0.00
    6   10    6     -1.27      0.00
   -7   11    6      2.31      0.00
   -6   11    6      2.54      0.00
   -5   11    6      2.62      0.00
   -4   11    6      2.61      0.00
   -3   11    6      2.13      0.00
   -2   11    6      1.01      0.00
   -1   11    6     -0.25      0.00
    0   11    6     -1.13      0.00
    1   11    6     -1.60      0.00
    2   11    6     -1.85      0.00
    3   11    6     -1.84      0.00
    4   11    6     -1.48      0.00
   -3   12    6      4.31      0.00
   -2   12    6      4.48      0.00
   -1   12    6      4.19      0.00
    0   12    6      3.81      0.00
    1   12    6      3.38      0.00
  -14    1    7      1.87      0.00
  -13    1    7      3.21      0.00
  -12    1    7      3.43      0.00
  -11    1    7      2.08      0.00
  -10    1    7     -0.37      0.00
   -9    1    7     -3.14      0.00
   -8    1    7     -5.95      0.00
   -7    1    7     -8.94      0.00
   -6    1    7    -11.99      0.00
   -5    1    7    -14.41      0.00
   -4    1    7    -15.47      0.00
   -3    1    7    -15.28      0.00
   -2    1    7    -14.73      0.00
   -1    1    7    -14.69      0.00
    0    1    7    -15.15      0.00
    1    1    7    -15.35      0.00
    2    1    7    -14.51      0.00
    3    1    7    -12.43      0.00
    4    1    7     -9.59      0.00
    5    1    7     -6.75      0.00
    6    1    7     -4.39      0.00
    7    1    7     -2.42      0.00
    8    1    7     -0.53      0.00
    9    1    7      1.15      0.00
   10    1    7      2.05      0.00
   11    1    7      1.85      0.00
   12    1    7      0.93      0.00
  -14    2    7     -2.61      0.00
  -13    2    7     -2.60      0.00
  -12    2    7     -1.43      0.00
  -11    2    7      0.24      0.00
  -10    2    7      1.52      0.00
   -9    2    7      1.90      0.00
   -8    2    7      1.46      0.00
   -7    2    7      0.56      0.00
   -6    2    7     -0.68      0.00
   -5    2    7     -2.36      0.00
   -4    2    7     -4.08      0.00
   -3    2    7     -4.64      0.00
   -2    2    7     -2.93      0.00
   -1    2    7      0.48      0.00
    0    2    7      3.27      0.00
    1    2    7      3.24      0.00
    2    2    7      0.22      0.00
    3    2    7     -3.93      0.00
    4    2    7     -7.13      0.00
    5    2    7     -8.74      0.00
    6    2    7     -9.51      0.00
    7    2    7    -10.18      0.00
    8    2    7    -10.50      0.00
    9    2    7     -9.63      0.00
   10    2    7     -7.41      0.00
   11    2    7     -4.69      0.00
   12    2    7     -2.43      0.00
  -14    3    7     -1.28      0.00
  -13    3    7     -2.96      0.00
  -12    3    7     -4.04      0.00
  -11    3    7     -3.70      0.00
  -10    3    7     -2.07      0.00
   -9    3    7     -0.16      0.00
   -8    3    7      0.86      0.00
   -7    3    7      0.32      0.00
   -6    3    7     -1.55      0.00
   -5    3    7     -3.99      0.00
   -4    3    7     -6.53      0.00
   -3    3    7     -8.74      0.00
   -2    3    7     -9.39      0.00
   -1    3    7     -6.53      0.00
    0    3    7      0.59      0.00
    1    3    7     10.00      0.00
    2    3    7     18.21      0.00
    3    3    7     22.84      0.00
    4    3    7     23.98      0.00
    5    3    7     23.16      0.00
    6    3    7     21.41      0.00
    7    3    7     18.73      0.00
    8    3    7     14.95      0.00
    9    3    7     10.70      0.00
   10    3    7      7.00      0.00
   11    3    7      4.31      0.00
  -14    4    7      3.90      0.00
  -13    4    7      4.45      0.00
  -12    4    7      3.53      0.00
  -11    4    7      2.10      0.00
  -10    4    7      1.21      0.00
   -9    4    7      1.37      0.00
   -8    4    7      2.55      0.00
   -7    4    7      4.20      0.00
   -6    4    7      5.29      0.00
   -5    4    7      4.98      0.00
   -4    4    7      3.01      0.00
   -3    4    7     -0.57      0.00
   -2    4    7     -5.72      0.00
   -1    4    7    -11.61      0.00
    0    4    7    -16.23      0.00
    1    4    7    -17.49      0.00
    2    4    7    -14.97      0.00
    3    4    7    -10.09      0.00
    4    4    7     -4.65      0.00
    5    4    7      0.35      0.00
    6    4    7      4.57      0.00
    7    4    7      7.61      0.00
    8    4    7      8.93      0.00
    9    4    7      8.40      0.00
   10    4    7      6.65      0.00
   11    4    7      4.54      0.00
  -13    5    7      4.62      0.00
  -12    5    7      5.72      0.00
  -11    5    7      4.96      0.00
  -10    5    7      2.71      0.00
   -9    5    7     -0.24      0.00
   -8    5    7     -3.03      0.00
   -7    5    7     -4.77      0.00
   -6    5    7     -5.05      0.00
   -5    5    7     -4.40      0.00
   -4    5    7     -3.86      0.00
   -3    5    7     -3.99      0.00
   -2    5    7     -4.89      0.00
   -1    5    7     -6.78      0.00
    0    5    7     -9.76      0.00
    1    5    7    -13.17      0.00
    2    5    7    -15.75      0.00
    3    5    7    -16.66      0.00
    4    5    7    -15.97      0.00
    5    5    7    -14.19      0.00
    6    5    7    -11.73      0.00
    7    5    7     -8.88      0.00
    8    5    7     -6.15      0.00
    9    5    7     -4.01      0.00
   10    5    7     -2.53      0.00
   11    5    7     -1.37      0.00
  -13    6    7      1.74      0.00
  -12    6    7      4.03      0.00
  -11    6    7      6.27      0.00
  -10    6    7      7.83      0.00
   -9    6    7      8.58      0.00
   -8    6    7      8.44      0.00
   -7    6    7      7.46      0.00
   -6    6    7      6.15      0.00
   -5    6    7      5.27      0.00
   -4    6    7      5.09      0.00
   -3    6    7      5.28      0.00
   -2    6    7      5.46      0.00
   -1    6    7      5.44      0.00
    0    6    7      4.97      0.00
    1    6    7      3.67      0.00
    2    6    7      1.43      0.00
    3    6    7     -1.26      0.00
    4    6    7     -3.56      0.00
    5    6    7     -4.89      0.00
    6    6    7     -5.26      0.00
    7    6    7     -5.05      0.00
    8    6    7     -4.50      0.00
    9    6    7     -3.71      0.00
   10    6    7     -2.73      0.00
  -12    7    7     -2.62      0.00
  -11    7    7     -3.09      0.00
  -10    7    7     -2.77      0.00
   -9    7    7     -1.96      0.00
   -8    7    7     -1.33      0.00
   -7    7    7     -1.51      0.00
   -6    7    7     -2.53      0.00
   -5    7    7     -3.65      0.00
   -4    7    7     -3.99      0.00
   -3    7    7     -3.35      0.00
   -2    7    7     -2.18      0.00
   -1    7    7     -0.88      0.00
    0    7    7      0.69      0.00
    1    7    7      2.89      0.00
    2    7    7      5.43      0.00
    3    7    7      7.26      0.00
    4    7    7      7.60      0.00
    5    7    7      6.85      0.00
    6    7    7      6.13      0.00
    7    7    7      5.81      0.00
    8    7    7      5.25      0.00
    9    7    7      3.88      0.00
  -11    8    7     -0.31      0.00
  -10    8    7     -1.72      0.00
   -9    8    7     -2.99      0.00
   -8    8    7     -3.63      0.00
   -7    8    7     -4.04      0.00
   -6    8    7     -4.98      0.00
   -5    8    7     -6.70      0.00
   -4    8    7     -8.69      0.00
   -3    8    7    -10.36      0.00
   -2    8    7    -11.49      0.00
   -1    8    7    -12.23      0.00
    0    8    7    -12.69      0.00
    1    8    7    -12.57      0.00
    2    8    7    -11.44      0.00
    3    8    7     -9.55      0.00
    4    8    7     -8.01      0.00
    5    8    7     -7.60      0.00
    6    8    7     -7.50      0.00
    7    8    7     -6.18      0.00
    8    8    7     -3.43      0.00
  -10    9    7      2.19      0.00
   -9    9    7      2.36      0.00
   -8    9    7      2.64      0.00
   -7    9    7      3.26      0.00
   -6    9    7      3.79      0.00
   -5    9    7      3.68      0.00
   -4    9    7      2.84      0.00
   -3    9    7      1.62      0.00
   -2    9    7      0.42      0.00
   -1    9    7     -0.45      0.00
    0    9    7     -0.79      0.00
    1    9    7     -0.67      0.00
    2    9    7     -0.19      0.00
    3    9    7      0.72      0.00
    4    9    7      1.95      0.00
    5    9    7      2.64      0.00
    6    9    7      1.95      0.00
    7    9    7      0.36      0.00
   -8   10    7      4.22      0.00
   -7   10    7      5.50      0.00
   -6   10    7      6.59      0.00
   -5   10    7      7.24      0.00
   -4   10    7      7.39      0.00
   -3   10    7      7.22      0.00
   -2   10    7      6.66      0.00
   -1   10    7      5.43      0.00
    0   10    7      3.59      0.00
    1   10    7      1.73      0.00
    2   10    7      0.44      0.00
    3   10    7     -0.08      0.00
    4   10    7      0.19      0.00
    5   10    7      1.14      0.00
    6   10    7      2.15      0.00
   -6   11    7     -0.49      0.00
   -5   11    7     -0.13      0.00
   -4   11    7      0.52      0.00
   -3   11    7      1.18      0.00
   -2   11    7      1.78      0.00
   -1   11    7      2.21      0.00
    0   11    7      2.15      0.00
    1   11    7      1.35      0.00
    2   11    7      0.07      0.00
    3   11    7     -1.12      0.00
    4   11    7     -1.77      0.00
   -2   12    7     -2.14      0.00
   -1   12    7     -2.34      0.00
    0   12    7     -2.00      0.00
  -14    0    8      2.47      0.00
  -13    0    8      3.57      0.00
  -12    0    8      5.95      0.00
  -11    0    8      9.58      0.00
  -10    0    8     13.56      0.00
   -9    0    8     17.29      0.00
   -8    0    8     20.19      0.00
   -7    0    8     20.64      0.00
   -6    0    8     16.42      0.00
   -5    0    8      6.82      0.00
   -4    0    8     -5.80      0.00
   -3    0    8    -16.63      0.00
   -2    0    8    -21.53      0.00
   -1    0    8    -20.23      0.00
    0    0    8    -16.26      0.00
    1    0    8    -12.99      0.00
    2    0    8    -10.63      0.00
    3    0    8     -7.92      0.00
    4    0    8     -5.30      0.00
    5    0    8     -4.30      0.00
    6    0    8     -4.54      0.00
    7    0    8     -3.90      0.00
    8    0    8     -1.69      0.00
    9    0    8      0.49      0.00
   10    0    8      1.18      0.00
   11    0    8      0.73      0.00
  -14    1    8      3.30      0.00
  -13    1    8      3.34      0.00
  -12    1    8      2.57      0.00
  -11    1    8      2.59      0.00
  -10    1    8      4.43      0.00
   -9    1    8      8.24      0.00
   -8    1    8     14.36      0.00
   -7    1    8     23.09      0.00
   -6    1    8     33.28      0.00
   -5    1    8     41.82      0.00
   -4    1    8     45.27      0.00
   -3    1    8     42.43      0.00
   -2    1    8     35.64      0.00
   -1    1    8     29.09      0.00
    0    1    8     25.20      0.00
    1    1    8     22.97      0.00
    2    1    8     20.50      0.00
    3    1    8     17.86      0.00
    4    1    8     16.21      0.00
    5    1    8     15.13      0.00
    6    1    8     13.00      0.00
    7    1    8      9.73      0.00
    8    1    8      6.98      0.00
    9    1    8      5.60      0.00
   10    1    8      4.65      0.00
   11    1    8      3.23      0.00
  -14    2    8     -0.37      0.00
  -13    2    8      0.08      0.00
  -12    2    8     -0.94      0.00
  -11    2    8     -3.94      0.00
  -10    2    8     -8.16      0.00
   -9    2    8    -12.69      0.00
   -8    2    8    -16.91      0.00
   -7    2    8    -19.89      0.00
   -6    2    8    -20.42      0.00
   -5    2    8    -18.03      0.00
   -4    2    8    -13.65      0.00
   -3    2    8     -9.31      0.00
   -2    2    8     -6.78      0.00
   -1    2    8     -6.29      0.00
    0    2    8     -6.36      0.00
    1    2    8     -5.50      0.00
    2    2    8     -3.66      0.00
    3    2    8     -1.52      0.00
    4    2    8      0.98      0.00
    5    2    8      4.13      0.00
    6    2    8      7.03      0.00
    7    2    8      8.21      0.00
    8    2    8      7.54      0.00
    9    2    8      6.20      0.00
   10    2    8      4.89      0.00
   11    2    8      3.37      0.00
  -14    3    8     -0.35      0.00
  -13    3    8      0.03      0.00
  -12    3    8      1.14      0.00
  -11    3    8      2.08      0.00
  -10    3    8      2.04      0.00
   -9    3    8      0.72      0.00
   -8    3    8     -1.95      0.00
   -7    3    8     -5.67      0.00
   -6    3    8     -9.54      0.00
   -5    3    8    -12.50      0.00
   -4    3    8    -14.09      0.00
   -3    3    8    -14.43      0.00
   -2    3    8    -13.95      0.00
   -1    3    8    -13.24      0.00
    0    3    8    -12.76      0.00
    1    3    8    -12.49      0.00
    2    3    8    -12.11      0.00
    3    3    8    -11.48      0.00
    4    3    8    -10.65      0.00
    5    3    8     -9.43      0.00
    6    3    8     -7.68      0.00
    7    3    8     -5.77      0.00
    8    3    8     -4.10      0.00
    9    3    8     -2.46      0.00
   10    3    8     -0.62      0.00
   11    3    8      0.82      0.00
  -14    4    8      1.30      0.00
  -13    4    8      1.41      0.00
  -12    4    8      2.07      0.00
  -11    4    8      3.27      0.00
  -10    4    8      4.21      0.00
   -9    4    8      4.17      0.00
   -8    4    8      3.01      0.00
   -7    4    8      0.91      0.00
   -6    4    8     -1.70      0.00
   -5    4    8     -4.19      0.00
   -4    4    8     -6.14      0.00
   -3    4    8     -7.48      0.00
   -2    4    8     -8.27      0.00
   -1    4    8     -8.46      0.00
    0    4    8     -8.08      0.00
    1    4    8     -7.36      0.00
    2    4    8     -6.53      0.00
    3    4    8     -5.74      0.00
    4    4    8     -5.10      0.00
    5    4    8     -4.47      0.00
    6    4    8     -3.45      0.00
    7    4    8     -2.03      0.00
    8    4    8     -0.91      0.00
    9    4    8     -0.65      0.00
   10    4    8     -0.89      0.00
   11    4    8     -0.87      0.00
  -13    5    8     -0.31      0.00
  -12    5    8     -0.50      0.00
  -11    5    8     -0.30      0.00
  -10    5    8      0.34      0.00
   -9    5    8      1.05      0.00
   -8    5    8      1.37      0.00
   -7    5    8      0.97      0.00
   -6    5    8     -0.29      0.00
   -5    5    8     -2.20      0.00
   -4    5    8     -4.20      0.00
   -3    5    8     -5.76      0.00
   -2    5    8     -6.62      0.00
   -1    5    8     -6.78      0.00
    0    5    8     -6.53      0.00
    1    5    8     -6.29      0.00
    2    5    8     -6.30      0.00
    3    5    8     -6.40      0.00
    4    5    8     -6.42      0.00
    5    5    8     -6.42      0.00
    6    5    8     -6.24      0.00
    7    5    8     -5.30      0.00
    8    5    8     -3.45      0.00
    9    5    8     -1.44      0.00
   10    5    8     -0.21      0.00
  -13    6    8      0.47      0.00
  -12    6    8      1.08      0.00
  -11    6    8      1.89      0.00
  -10    6    8      2.75      0.00
   -9    6    8      3.46      0.00
   -8    6    8      3.95      0.00
   -7    6    8      4.13      0.00
   -6    6    8      3.67      0.00
   -5    6    8      2.28      0.00
   -4    6    8      0.16      0.00
   -3    6    8     -1.98      0.00
   -2    6    8     -3.45      0.00
   -1    6    8     -3.91      0.00
    0    6    8     -3.33      0.00
    1    6    8     -1.92      0.00
    2    6    8     -0.09      0.00
    3    6    8      1.86      0.00
    4    6    8      3.72      0.00
    5    6    8      5.08      0.00
    6    6    8      5.35      0.00
    7    6    8      4.54      0.00
    8    6    8      3.46      0.00
    9    6    8      2.72      0.00
   10    6    8      2.13      0.00
  -12    7    8      1.48      0.00
  -11    7    8      2.93      0.00
  -10    7    8      4.63      0.00
   -9    7    8      6.45      0.00
   -8    7    8      8.36      0.00
   -7    7    8     10.43      0.00
   -6    7    8     12.52      0.00
   -5    7    8     14.10      0.00
   -4    7    8     14.52      0.00
   -3    7    8     13.55      0.00
   -2    7    8     11.42      0.00
   -1    7    8      8.56      0.00
    0    7    8      5.50      0.00
    1    7    8      2.76      0.00
    2    7    8      0.70      0.00
    3    7    8     -0.56      0.00
    4    7    8     -0.84      0.00
    5    7    8     -0.06      0.00
    6    7    8      1.29      0.00
    7    7    8      2.20      0.00
    8    7    8      2.15      0.00
    9    7    8      1.57      0.00
  -11    8    8     -1.32      0.00
  -10    8    8     -2.61      0.00
   -9    8    8     -4.00      0.00
   -8    8    8     -5.05      0.00
   -7    8    8     -5.52      0.00
   -6    8    8     -5.34      0.00
   -5    8    8     -4.51      0.00
   -4    8    8     -3.10      0.00
   -3    8    8     -1.35      0.00
   -2    8    8      0.34      0.00
   -1    8    8      1.54      0.00
    0    8    8      1.96      0.00
    1    8    8      1.70      0.00
    2    8    8      1.14      0.00
    3    8    8      0.50      0.00
    4    8    8     -0.20      0.00
    5    8    8     -0.76      0.00
    6    8    8     -0.82      0.00
    7    8    8     -0.35      0.00
    8    8    8      0.15      0.00
  -10    9    8      1.41      0.00
   -9    9    8      1.43      0.00
   -8    9    8      0.56      0.00
   -7    9    8     -0.85      0.00
   -6    9    8     -2.53      0.00
   -5    9    8     -4.40      0.00
   -4    9    8     -6.29      0.00
   -3    9    8     -7.69      0.00
   -2    9    8     -8.20      0.00
   -1    9    8     -7.90      0.00
    0    9    8     -7.25      0.00
    1    9    8     -6.70      0.00
    2    9    8     -6.42      0.00
    3    9    8     -6.31      0.00
    4    9    8     -6.25      0.00
    5    9    8     -6.04      0.00
    6    9    8     -5.43      0.00
    7    9    8     -4.22      0.00
   -8   10    8      2.93      0.00
   -7   10    8      3.14      0.00
   -6   10    8      3.35      0.00
   -5   10    8      3.61      0.00
   -4   10    8      3.33      0.00
   -3   10    8      2.13      0.00
   -2   10    8      0.51      0.00
   -1   10    8     -0.59      0.00
    0   10    8     -0.71      0.00
    1   10    8     -0.13      0.00
    2   10    8      0.54      0.00
    3   10    8      0.84      0.00
    4   10    8      0.65      0.00
    5   10    8      0.20      0.00
   -6   11    8      1.38      0.00
   -5   11    8      1.77      0.00
   -4   11    8      2.47      0.00
   -3   11    8      2.77      0.00
   -2   11    8      2.12      0.00
   -1   11    8      0.90      0.00
    0   11    8     -0.10      0.00
    1   11    8     -0.52      0.00
    2   11    8     -0.49      0.00
    3   11    8     -0.27      0.00
  -14    1    9      1.54      0.00
  -13    1    9      3.21      0.00
  -12    1    9      4.39      0.00
  -11    1    9      4.36      0.00
  -10    1    9      3.29      0.00
   -9    1    9      1.83      0.00
   -8    1    9      0.23      0.00
   -7    1    9     -1.74      0.00
   -6    1    9     -4.16      0.00
   -5    1    9     -6.50      0.00
   -4    1    9     -7.98      0.00
   -3    1    9     -8.26      0.00
   -2    1    9     -7.64      0.00
   -1    1    9     -6.82      0.00
    0    1    9     -6.48      0.00
    1    1    9     -6.74      0.00
    2    1    9     -7.06      0.00
    3    1    9     -6.62      0.00
    4    1    9     -5.17      0.00
    5    1    9     -3.28      0.00
    6    1    9     -1.68      0.00
    7    1    9     -0.49      0.00
    8    1    9      0.60      0.00
    9    1    9      1.66      0.00
   10    1    9      2.31      0.00
   11    1    9      2.17      0.00
  -14    2    9     -4.05      0.00
  -13    2    9     -5.45      0.00
  -12    2    9     -5.43      0.00
  -11    2    9     -4.25      0.00
  -10    2    9     -2.96      0.00
   -9    2    9     -2.47      0.00
   -8    2    9     -3.18      0.00
   -7    2    9     -5.05      0.00
   -6    2    9     -7.75      0.00
   -5    2    9    -10.78      0.00
   -4    2    9    -13.45      0.00
   -3    2    9    -14.77      0.00
   -2    2    9    -13.77      0.00
   -1    2    9    -10.38      0.00
    0    2    9     -5.98      0.00
    1    2    9     -2.62      0.00
    2    2    9     -1.36      0.00
    3    2    9     -1.45      0.00
    4    2    9     -1.53      0.00
    5    2    9     -1.29      0.00
    6    2    9     -1.60      0.00
    7    2    9     -2.97      0.00
    8    2    9     -4.60      0.00
    9    2    9     -5.11      0.00
   10    2    9     -4.08      0.00
   11    2    9     -2.34      0.00
  -14    3    9      0.49      0.00
  -13    3    9     -0.86      0.00
  -12    3    9     -2.23      0.00
  -11    3    9     -2.53      0.00
  -10    3    9     -1.55      0.00
   -9    3    9      0.07      0.00
   -8    3    9      1.37      0.00
   -7    3    9      1.48      0.00
   -6    3    9     -0.08      0.00
   -5    3    9     -3.30      0.00
   -4    3    9     -7.97      0.00
   -3    3    9    -13.72      0.00
   -2    3    9    -19.39      0.00
   -1    3    9    -22.79      0.00
    0    3    9    -22.08      0.00
    1    3    9    -17.68      0.00
    2    3    9    -12.03      0.00
    3    3    9     -7.28      0.00
    4    3    9     -3.62      0.00
    5    3    9     -0.22      0.00
    6    3    9      3.00      0.00
    7    3    9      5.04      0.00
    8    3    9      5.16      0.00
    9    3    9      3.90      0.00
   10    3    9      2.38      0.00
   11    3    9      1.26      0.00
  -14    4    9      4.62      0.00
  -13    4    9      6.78      0.00
  -12    4    9      7.55      0.00
  -11    4    9      7.38      0.00
  -10    4    9      7.21      0.00
   -9    4    9      7.85      0.00
   -8    4    9      9.80      0.00
   -7    4    9     13.15      0.00
   -6    4    9     17.18      0.00
   -5    4    9     20.61      0.00
   -4    4    9     22.39      0.00
   -3    4    9     21.83      0.00
   -2    4    9     18.49      0.00
   -1    4    9     12.73      0.00
    0    4    9      6.19      0.00
    1    4    9      0.93      0.00
    2    4    9     -2.29      0.00
    3    4    9     -4.15      0.00
    4    4    9     -5.29      0.00
    5    4    9     -5.37      0.00
    6    4    9     -3.96      0.00
    7    4    9     -1.68      0.00
    8    4    9      0.20      0.00
    9    4    9      1.00      0.00
   10    4    9      0.99      0.00
  -13    5    9      3.84      0.00
  -12    5    9      5.46      0.00
  -11    5    9      5.77      0.00
  -10    5    9      4.87      0.00
   -9    5    9      3.10      0.00
   -8    5    9      0.83      0.00
   -7    5    9     -1.15      0.00
   -6    5    9     -1.87      0.00
   -5    5    9     -0.97      0.00
   -4    5    9      1.07      0.00
   -3    5    9      3.60      0.00
   -2    5    9      5.97      0.00
   -1    5    9      7.37      0.00
    0    5    9      7.20      0.00
    1    5    9      5.91      0.00
    2    5    9      4.57      0.00
    3    5    9      3.66      0.00
    4    5    9      2.74      0.00
    5    5    9      1.56      0.00
    6    5    9      0.65      0.00
    7    5    9      0.53      0.00
    8    5    9      0.86      0.00
    9    5    9      0.90      0.00
   10    5    9      0.49      0.00
  -12    6    9      0.66      0.00
  -11    6    9      1.53      0.00
  -10    6    9      2.08      0.00
   -9    6    9      2.38      0.00
   -8    6    9      2.37      0.00
   -7    6    9      1.65      0.00
   -6    6    9      0.15      0.00
   -5    6    9     -1.64      0.00
   -4    6    9     -3.15      0.00
   -3    6    9     -4.05      0.00
   -2    6    9     -4.13      0.00
   -1    6    9     -3.45      0.00
    0    6    9     -2.58      0.00
    1    6    9     -2.28      0.00
    2    6    9     -2.60      0.00
    3    6    9     -2.85      0.00
    4    6    9     -2.39      0.00
    5    6    9     -1.32      0.00
    6    6    9     -0.21      0.00
    7    6    9      0.54      0.00
    8    6    9      0.83      0.00
    9    6    9      0.72      0.00
  -12    7    9     -0.71      0.00
  -11    7    9     -0.26      0.00
  -10    7    9      0.22      0.00
   -9    7    9      0.33      0.00
   -8    7    9     -0.08      0.00
   -7    7    9     -1.01      0.00
   -6    7    9     -2.37      0.00
   -5    7    9     -3.84      0.00
   -4    7    9     -5.06      0.00
   -3    7    9     -5.94      0.00
   -2    7    9     -6.66      0.00
   -1    7    9     -7.17      0.00
    0    7    9     -7.15      0.00
    1    7    9     -6.44      0.00
    2    7    9     -5.48      0.00
    3    7    9     -4.97      0.00
    4    7    9     -5.07      0.00
    5    7    9     -5.10      0.00
    6    7    9     -4.24      0.00
    7    7    9     -2.47      0.00
    8    7    9     -0.65      0.00
  -11    8    9     -0.52      0.00
  -10    8    9     -0.25      0.00
   -9    8    9      0.43      0.00
   -8    8    9      1.49      0.00
   -7    8    9      2.46      0.00
   -6    8    9      2.72      0.00
   -5    8    9      2.01      0.00
   -4    8    9      0.64      0.00
   -3    8    9     -0.84      0.00
   -2    8    9     -2.10      0.00
   -1    8    9     -3.13      0.00
    0    8    9     -3.97      0.00
    1    8    9     -4.41      0.00
    2    8    9     -4.25      0.00
    3    8    9     -3.89      0.00
    4    8    9     -4.23      0.00
    5    8    9     -5.60      0.00
    6    8    9     -6.91      0.00
    7    8    9     -6.63      0.00
    8    8    9     -4.56      0.00
  -10    9    9      0.27      0.00
   -9    9    9      0.51      0.00
   -8    9    9      1.33      0.00
   -7    9    9      2.53      0.00
   -6    9    9      3.49      0.00
   -5    9    9      3.70      0.00
   -4    9    9      3.21      0.00
   -3    9    9      2.41      0.00
   -2    9    9      1.67      0.00
   -1    9    9      1.18      0.00
    0    9    9      1.02      0.00
    1    9    9      1.21      0.00
    2    9    9      1.86      0.00
    3    9    9      3.17      0.00
    4    9    9      4.80      0.00
    5    9    9      5.67      0.00
    6    9    9      4.81      0.00
   -8   10    9      2.58      0.00
   -7   10    9      4.00      0.00
   -6   10    9      5.36      0.00
   -5   10    9      6.30      0.00
   -4   10    9      6.75      0.00
   -3   10    9      6.81      0.00
   -2   10    9      6.40      0.00
   -1   10    9      5.29      0.00
    0   10    9      3.53      0.00
    1   10    9      1.66      0.00
    2   10    9      0.30      0.00
    3   10    9     -0.32      0.00
    4   10    9     -0.24      0.00
    5   10    9      0.33      0.00
   -6   11    9     -1.98      0.00
   -5   11    9     -1.64      0.00
   -4   11    9     -0.71      0.00
   -3   11    9      0.45      0.00
   -2   11    9      1.45      0.00
   -1   11    9      2.02      0.00
    0   11    9      2.01      0.00
    1   11    9      1.38      0.00
    2   11    9      0.40      0.00
  -14    0   10     -1.53      0.00
  -13    0   10     -4.07      0.00
  -12    0   10     -5.42      0.00
  -11    0   10     -4.85      0.00
  -10    0   10     -3.22      0.00
   -9    0   10     -1.16      0.00
   -8    0   10      1.49      0.00
   -7    0   10      4.01      0.00
   -6    0   10      4.35      0.00
   -5    0   10      1.20      0.00
   -4    0   10     -4.19      0.00
   -3    0   10     -8.84      0.00
   -2    0   10    -10.47      0.00
   -1    0   10     -9.15      0.00
    0    0   10     -6.69      0.00
    1    0   10     -4.57      0.00
    2    0   10     -2.67      0.00
    3    0   10     -0.35      0.00
    4    0   10      2.00      0.00
    5    0   10      3.41      0.00
    6    0   10      3.90      0.00
    7    0   10      4.46      0.00
    8    0   10      5.27      0.00
    9    0   10      5.35      0.00
   10    0   10      4.18      0.00
   11    0   10      2.48      0.00
  -14    1   10      4.99      0.00
  -13    1   10      5.50      0.00
  -12    1   10      3.95      0.00
  -11    1   10      1.97      0.00
  -10    1   10      0.75      0.00
   -9    1   10      0.23      0.00
   -8    1   10      0.50      0.00
   -7    1   10      2.37      0.00
   -6    1   10      5.83      0.00
   -5    1   10      9.24      0.00
   -4    1   10     10.60      0.00
   -3    1   10      9.44      0.00
   -2    1   10      7.06      0.00
   -1    1   10      5.32      0.00
    0    1   10      4.97      0.00
    1    1   10      5.32      0.00
    2    1   10      5.44      0.00
    3    1   10      5.45      0.00
    4    1   10      5.97      0.00
    5    1   10      6.69      0.00
    6    1   10      6.60      0.00
    7    1   10      5.67      0.00
    8    1   10      4.98      0.00
    9    1   10      4.97      0.00
   10    1   10      4.81      0.00
   11    1   10      3.71      0.00
  -14    2   10      2.62      0.00
  -13    2   10      5.87      0.00
  -12    2   10      8.40      0.00
  -11    2   10      8.99      0.00
  -10    2   10      7.95      0.00
   -9    2   10      5.88      0.00
   -8    2   10      3.06      0.00
   -7    2   10      0.10      0.00
   -6    2   10     -2.07      0.00
   -5    2   10     -3.11      0.00
   -4    2   10     -3.71      0.00
   -3    2   10     -4.81      0.00
   -2    2   10     -6.84      0.00
   -1    2   10     -9.56      0.00
    0    2   10    -12.17      0.00
    1    2   10    -13.79      0.00
    2    2   10    -14.06      0.00
    3    2   10    -13.22      0.00
    4    2   10    -11.44      0.00
    5    2   10     -8.88      0.00
    6    2   10     -6.24      0.00
    7    2   10     -4.45      0.00
    8    2   10     -3.51      0.00
    9    2   10     -2.54      0.00
   10    2   10     -1.12      0.00
  -14    3   10     -1.42      0.00
  -13    3   10     -1.32      0.00
  -12    3   10      0.07      0.00
  -11    3   10      2.10      0.00
  -10    3   10      4.06      0.00
   -9    3   10      5.59      0.00
   -8    3   10      6.35      0.00
   -7    3   10      6.20      0.00
   -6    3   10      5.70      0.00
   -5    3   10      5.48      0.00
   -4    3   10      5.47      0.00
   -3    3   10      5.22      0.00
   -2    3   10      4.75      0.00
   -1    3   10      4.40      0.00
    0    3   10      4.06      0.00
    1    3   10      3.27      0.00
    2    3   10      1.87      0.00
    3    3   10      0.14      0.00
    4    3   10     -1.49      0.00
    5    3   10     -2.60      0.00
    6    3   10     -2.94      0.00
    7    3   10     -2.72      0.00
    8    3   10     -2.37      0.00
    9    3   10     -1.91      0.00
   10    3   10     -1.12      0.00
  -13    4   10      0.43      0.00
  -12    4   10      0.50      0.00
  -11    4   10      0.90      0.00
  -10    4   10      1.36      0.00
   -9    4   10      1.62      0.00
   -8    4   10      1.49      0.00
   -7    4   10      0.58      0.00
   -6    4   10     -1.18      0.00
   -5    4   10     -3.11      0.00
   -4    4   10     -4.38      0.00
   -3    4   10     -4.86      0.00
   -2    4   10     -4.88      0.00
   -1    4   10     -4.50      0.00
    0    4   10     -3.62      0.00
    1    4   10     -2.44      0.00
    2    4   10     -1.39      0.00
    3    4   10     -0.72      0.00
    4    4   10     -0.43      0.00
    5    4   10     -0.28      0.00
    6    4   10      0.13      0.00
    7    4   10      1.00      0.00
    8    4   10      1.86      0.00
    9    4   10      1.93      0.00
   10    4   10      1.12      0.00
  -13    5   10     -1.82      0.00
  -12    5   10     -2.40      0.00
  -11    5   10     -2.55      0.00
  -10    5   10     -2.44      0.00
   -9    5   10     -2.26      0.00
   -8    5   10     -1.85      0.00
   -7    5   10     -1.21      0.00
   -6    5   10     -0.93      0.00
   -5    5   10     -1.69      0.00
   -4    5   10     -3.46      0.00
   -3    5   10     -5.52      0.00
   -2    5   10     -7.09      0.00
   -1    5   10     -7.76      0.00
    0    5   10     -7.55      0.00
    1    5   10     -6.89      0.00
    2    5   10     -6.32      0.00
    3    5   10     -6.07      0.00
    4    5   10     -6.06      0.00
    5    5   10     -6.22      0.00
    6    5   10     -6.35      0.00
    7    5   10     -5.84      0.00
    8    5   10     -4.25      0.00
    9    5   10     -1.99      0.00
  -12    6   10     -0.60      0.00
  -11    6   10     -0.17      0.00
  -10    6   10      0.62      0.00
   -9    6   10      1.32      0.00
   -8    6   10      1.65      0.00
   -7    6   10      1.79      0.00
   -6    6   10      1.87      0.00
   -5    6   10      1.63      0.00
   -4    6   10      0.75      0.00
   -3    6   10     -0.70      0.00
   -2    6   10     -2.31      0.00
   -1    6   10     -3.67      0.00
    0    6   10     -4.56      0.00
    1    6   10     -4.83      0.00
    2    6   10     -4.44      0.00
    3    6   10     -3.33      0.00
    4    6   10     -1.56      0.00
    5    6   10      0.37      0.00
    6    6   10      1.58      0.00
    7    6   10      1.68      0.00
    8    6   10      1.17      0.00
    9    6   10      0.78      0.00
  -12    7   10      1.57      0.00
  -11    7   10      2.41      0.00
  -10    7   10      3.50      0.00
   -9    7   10      4.84      0.00
   -8    7   10      6.31      0.00
   -7    7   10      7.77      0.00
   -6    7   10      9.17      0.00
   -5    7   10     10.38      0.00
   -4    7   10     11.14      0.00
   -3    7   10     11.30      0.00
   -2    7   10     10.88      0.00
   -1    7   10      9.87      0.00
    0    7   10      8.27      0.00
    1    7   10      6.13      0.00
    2    7   10      3.70      0.00
    3    7   10      1.44      0.00
    4    7   10      0.06      0.00
    5    7   10      0.01      0.00
    6    7   10      0.94      0.00
    7    7   10      1.77      0.00
    8    7   10      1.77      0.00
  -11    8   10      1.90      0.00
  -10    8   10      1.73      0.00
   -9    8   10      0.79      0.00
   -8    8   10     -0.38      0.00
   -7    8   10     -1.24      0.00
   -6    8   10     -1.65      0.00
   -5    8   10     -1.75      0.00
   -4    8   10     -1.69      0.00
   -3    8   10     -1.46      0.00
   -2    8   10     -0.97      0.00
   -1    8   10     -0.24      0.00
    0    8   10      0.51      0.00
    1    8   10      1.03      0.00
    2    8   10      1.11      0.00
    3    8   10      0.68      0.00
    4    8   10     -0.17      0.00
    5    8   10     -0.99      0.00
    6    8   10     -1.20      0.00
    7    8   10     -0.74      0.00
   -9    9   10      2.32      0.00
   -8    9   10      3.06      0.00
   -7    9   10      3.35      0.00
   -6    9   10      3.34      0.00
   -5    9   10      2.94      0.00
   -4    9   10      2.05      0.00
   -3    9   10      0.86      0.00
   -2    9   10     -0.29      0.00
   -1    9   10     -1.16      0.00
    0    9   10     -1.73      0.00
    1    9   10     -2.07      0.00
    2    9   10     -2.23      0.00
    3    9   10     -2.38      0.00
    4    9   10     -2.68      0.00
    5    9   10     -3.07      0.00
    6    9   10     -3.17      0.00
   -8   10   10     -0.54      0.00
   -7   10   10     -0.41      0.00
   -6   10   10      0.22      0.00
   -5   10   10      1.25      0.00
   -4   10   10      2.08      0.00
   -3   10   10      2.20      0.00
   -2   10   10      1.75      0.00
   -1   10   10      1.24      0.00
    0   10   10      0.99      0.00
    1   10   10      1.02      0.00
    2   10   10      1.16      0.00
    3   10   10      1.27      0.00
    4   10   10      1.18      0.00
   -5   11   10     -1.44      0.00
   -4   11   10     -1.18      0.00
   -3   11   10     -0.89      0.00
   -2   11   10     -0.94      0.00
   -1   11   10     -1.17      0.00
    0   11   10     -1.19      0.00
    1   11   10     -0.98      0.00
  -14    1   11      1.02      0.00
  -13    1   11      2.09      0.00
  -12    1   11      3.13      0.00
  -11    1   11      3.61      0.00
  -10    1   11      3.60      0.00
   -9    1   11      3.40      0.00
   -8    1   11      2.96      0.00
   -7    1   11      1.87      0.00
   -6    1   11      0.14      0.00
   -5    1   11     -1.71      0.00
   -4    1   11     -3.12      0.00
   -3    1   11     -3.86      0.00
   -2    1   11     -3.83      0.00
   -1    1   11     -3.01      0.00
    0    1   11     -1.75      0.00
    1    1   11     -0.80      0.00
    2    1   11     -0.56      0.00
    3    1   11     -0.69      0.00
    4    1   11     -0.61      0.00
    5    1   11     -0.20      0.00
    6    1   11      0.30      0.00
    7    1   11      0.70      0.00
    8    1   11      0.99      0.00
    9    1   11      1.20      0.00
   10    1   11      1.26      0.00
  -14    2   11     -3.13      0.00
  -13    2   11     -4.72      0.00
  -12    2   11     -5.53      0.00
  -11    2   11     -5.62      0.00
  -10    2   11     -5.47      0.00
   -9    2   11     -5.43      0.00
   -8    2   11     -5.82      0.00
   -7    2   11     -7.21      0.00
   -6    2   11    -10.00      0.00
   -5    2   11    -13.89      0.00
   -4    2   11    -17.92      0.00
   -3    2   11    -20.98      0.00
   -2    2   11    -22.13      0.00
   -1    2   11    -20.81      0.00
    0    2   11    -17.43      0.00
    1    2   11    -13.39      0.00
    2    2   11    -10.08      0.00
    3    2   11     -7.70      0.00
    4    2   11     -5.56      0.00
    5    2   11     -3.40      0.00
    6    2   11     -1.83      0.00
    7    2   11     -1.42      0.00
    8    2   11     -1.78      0.00
    9    2   11     -2.02      0.00
   10    2   11     -1.71      0.00
  -14    3   11      1.20      0.00
  -13    3   11      1.16      0.00
  -12    3   11      0.93      0.00
  -11    3   11      1.17      0.00
  -10    3   11      2.11      0.00
   -9    3   11      3.66      0.00
   -8    3   11      5.59      0.00
   -7    3   11      7.33      0.00
   -6    3   11      7.83      0.00
   -5    3   11      6.20      0.00
   -4    3   11      2.14      0.00
   -3    3   11     -4.06      0.00
   -2    3   11    -11.42      0.00
   -1    3   11    -18.17      0.00
    0    3   11    -22.38      0.00
    1    3   11    -23.45      0.00
    2    3   11    -22.42      0.00
    3    3   11    -20.58      0.00
    4    3   11    -18.16      0.00
    5    3   11    -14.87      0.00
    6    3   11    -11.04      0.00
    7    3   11     -7.66      0.00
    8    3   11     -5.24      0.00
    9    3   11     -3.47      0.00
   10    3   11     -1.94      0.00
  -13    4   11      5.19      0.00
  -12    4   11      6.60      0.00
  -11    4   11      7.35      0.00
  -10    4   11      7.98      0.00
   -9    4   11      8.98      0.00
   -8    4   11     10.94      0.00
   -7    4   11     14.52      0.00
   -6    4   11     19.61      0.00
   -5    4   11     25.16      0.00
   -4    4   11     29.82      0.00
   -3    4   11     32.59      0.00
   -2    4   11     32.82      0.00
   -1    4   11     30.41      0.00
    0    4   11     26.14      0.00
    1    4   11     21.15      0.00
    2    4   11     15.86      0.00
    3    4   11     10.17      0.00
    4    4   11      4.66      0.00
    5    4   11      0.80      0.00
    6    4   11     -0.62      0.00
    7    4   11     -0.45      0.00
    8    4   11     -0.16      0.00
    9    4   11     -0.26      0.00
  -13    5   11      1.15      0.00
  -12    5   11      1.86      0.00
  -11    5   11      1.90      0.00
  -10    5   11      1.38      0.00
   -9    5   11      0.41      0.00
   -8    5   11     -1.19      0.00
   -7    5   11     -3.14      0.00
   -6    5   11     -4.54      0.00
   -5    5   11     -4.60      0.00
   -4    5   11     -3.15      0.00
   -3    5   11     -0.42      0.00
   -2    5   11      3.09      0.00
   -1    5   11      6.41      0.00
    0    5   11      8.64      0.00
    1    5   11      9.84      0.00
    2    5   11     10.76      0.00
    3    5   11     11.54      0.00
    4    5   11     11.53      0.00
    5    5   11     10.48      0.00
    6    5   11      9.06      0.00
    7    5   11      7.85      0.00
    8    5   11      6.55      0.00
    9    5   11      4.67      0.00
  -12    6   11     -2.36      0.00
  -11    6   11     -2.40      0.00
  -10    6   11     -2.30      0.00
   -9    6   11     -2.25      0.00
   -8    6   11     -2.58      0.00
   -7    6   11     -3.67      0.00
   -6    6   11     -5.47      0.00
   -5    6   11     -7.42      0.00
   -4    6   11     -9.17      0.00
   -3    6   11    -10.62      0.00
   -2    6   11    -11.55      0.00
   -1    6   11    -11.64      0.00
    0    6   11    -11.10      0.00
    1    6   11    -10.51      0.00
    2    6   11    -10.00      0.00
    3    6   11     -9.04      0.00
    4    6   11     -7.28      0.00
    5    6   11     -5.11      0.00
    6    6   11     -3.14      0.00
    7    6   11     -1.59      0.00
    8    6   11     -0.51      0.00
  -11    7   11      2.60      0.00
  -10    7   11      4.03      0.00
   -9    7   11      4.99      0.00
   -8    7   11      5.26      0.00
   -7    7   11      4.79      0.00
   -6    7   11      3.70      0.00
   -5    7   11      2.29      0.00
   -4    7   11      0.89      0.00
   -3    7   11     -0.55      0.00
   -2    7   11     -2.23      0.00
   -1    7   11     -3.95      0.00
    0    7   11     -5.16      0.00
    1    7   11     -5.72      0.00
    2    7   11     -6.21      0.00
    3    7   11     -7.28      0.00
    4    7   11     -8.72      0.00
    5    7   11     -9.53      0.00
    6    7   11     -8.79      0.00
    7    7   11     -6.53      0.00
  -10    8   11     -0.35      0.00
   -9    8   11      0.97      0.00
   -8    8   11      3.13      0.00
   -7    8   11      5.41      0.00
   -6    8   11      6.85      0.00
   -5    8   11      6.98      0.00
   -4    8   11      6.21      0.00
   -3    8   11      5.37      0.00
   -2    8   11      4.90      0.00
   -1    8   11      4.62      0.00
    0    8   11      4.28      0.00
    1    8   11      4.00      0.00
    2    8   11      4.01      0.00
    3    8   11      3.98      0.00
    4    8   11      3.11      0.00
    5    8   11      1.13      0.00
    6    8   11     -1.04      0.00
   -9    9   11     -2.67      0.00
   -8    9   11     -3.10      0.00
   -7    9   11     -2.52      0.00
   -6    9   11     -1.28      0.00
   -5    9   11     -0.12      0.00
   -4    9   11      0.42      0.00
   -3    9   11      0.27      0.00
   -2    9   11     -0.26      0.00
   -1    9   11     -0.82      0.00
    0    9   11     -1.17      0.00
    1    9   11     -1.14      0.00
    2    9   11     -0.49      0.00
    3    9   11      0.98      0.00
    4    9   11      2.88      0.00
    5    9   11      4.11      0.00
   -7   10   11      1.74      0.00
   -6   10   11      2.60      0.00
   -5   10   11      3.60      0.00
   -4   10   11      4.51      0.00
   -3   10   11      5.09      0.00
   -2   10   11      5.01      0.00
   -1   10   11      4.08      0.00
    0   10   11      2.48      0.00
    1   10   11      0.83      0.00
    2   10   11     -0.29      0.00
    3   10   11     -0.69      0.00
   -4   11   11     -1.08      0.00
   -3   11   11     -0.02      0.00
   -2   11   11      0.93      0.00
   -1   11   11      1.43      0.00
    0   11   11      1.38      0.00
  -14    0   12     -3.42      0.00
  -13    0   12     -7.38      0.00
  -12    0   12    -10.93      0.00
  -11    0   12    -13.08      0.00
  -10    0   12    -14.55      0.00
   -9    0   12    -15.80      0.00
   -8    0   12    -16.12      0.00
   -7    0   12    -15.28      0.00
   -6    0   12    -14.56      0.00
   -5    0   12    -15.01      0.00
   -4    0   12    -15.95      0.00
   -3    0   12    -15.88      0.00
   -2    0   12    -14.33      0.00
   -1    0   12    -11.94      0.00
    0    0   12     -9.35      0.00
    1    0   12     -6.73      0.00
    2    0   12     -4.19      0.00
    3    0   12     -2.14      0.00
    4    0   12     -1.06      0.00
    5    0   12     -0.86      0.00
    6    0   12     -0.56      0.00
    7    0   12      0.67      0.00
    8    0   12      2.42      0.00
    9    0   12      3.39      0.00
   10    0   12      3.00      0.00
  -14    1   12      6.87      0.00
  -13    1   12      9.24      0.00
  -12    1   12      9.20      0.00
  -11    1   12      7.64      0.00
  -10    1   12      5.48      0.00
   -9    1   12      2.78      0.00
   -8    1   12     -0.19      0.00
   -7    1   12     -2.35      0.00
   -6    1   12     -3.29      0.00
   -5    1   12     -4.02      0.00
   -4    1   12     -5.57      0.00
   -3    1   12     -7.58      0.00
   -2    1   12     -8.97      0.00
   -1    1   12     -9.19      0.00
    0    1   12     -8.54      0.00
    1    1   12     -7.58      0.00
    2    1   12     -6.61      0.00
    3    1   12     -5.63      0.00
    4    1   12     -4.60      0.00
    5    1   12     -3.76      0.00
    6    1   12     -3.43      0.00
    7    1   12     -3.28      0.00
    8    1   12     -2.57      0.00
    9    1   12     -1.13      0.00
   10    1   12      0.22      0.00
  -14    2   12      2.99      0.00
  -13    2   12      7.16      0.00
  -12    2   12     11.67      0.00
  -11    2   12     15.13      0.00
  -10    2   12     17.33      0.00
   -9    2   12     18.43      0.00
   -8    2   12     18.48      0.00
   -7    2   12     17.90      0.00
   -6    2   12     17.33      0.00
   -5    2   12     16.59      0.00
   -4    2   12     14.74      0.00
   -3    2   12     11.33      0.00
   -2    2   12      6.91      0.00
   -1    2   12      2.31      0.00
    0    2   12     -1.93      0.00
    1    2   12     -5.25      0.00
    2    2   12     -7.19      0.00
    3    2   12     -7.77      0.00
    4    2   12     -7.49      0.00
    5    2   12     -6.79      0.00
    6    2   12     -6.09      0.00
    7    2   12     -5.69      0.00
    8    2   12     -5.44      0.00
    9    2   12     -4.64      0.00
   10    2   12     -2.97      0.00
  -14    3   12     -2.86      0.00
  -13    3   12     -3.82      0.00
  -12    3   12     -3.58      0.00
  -11    3   12     -2.31      0.00
  -10    3   12     -0.30      0.00
   -9    3   12      2.15      0.00
   -8    3   12      4.44      0.00
   -7    3   12      6.13      0.00
   -6    3   12      7.55      0.00
   -5    3   12      9.07      0.00
   -4    3   12     10.21      0.00
   -3    3   12     10.29      0.00
   -2    3   12      9.79      0.00
   -1    3   12      9.82      0.00
    0    3   12     10.55      0.00
    1    3   12     10.90      0.00
    2    3   12     10.01      0.00
    3    3   12      8.05      0.00
    4    3   12      5.82      0.00
    5    3   12      4.08      0.00
    6    3   12      3.21      0.00
    7    3   12      2.99      0.00
    8    3   12      2.68      0.00
    9    3   12      1.87      0.00
  -13    4   12     -1.03      0.00
  -12    4   12     -1.71      0.00
  -11    4   12     -2.12      0.00
  -10    4   12     -2.08      0.00
   -9    4   12     -1.43      0.00
   -8    4   12     -0.50      0.00
   -7    4   12     -0.32      0.00
   -6    4   12     -1.53      0.00
   -5    4   12     -3.38      0.00
   -4    4   12     -4.63      0.00
   -3    4   12     -4.96      0.00
   -2    4   12     -4.90      0.00
   -1    4   12     -4.66      0.00
    0    4   12     -4.01      0.00
    1    4   12     -3.02      0.00
    2    4   12     -2.11      0.00
    3    4   12     -1.47      0.00
    4    4   12     -1.08      0.00
    5    4   12     -0.92      0.00
    6    4   12     -0.85      0.00
    7    4   12     -0.49      0.00
    8    4   12      0.27      0.00
    9    4   12      0.92      0.00
  -13    5   12     -1.23      0.00
  -12    5   12     -2.21      0.00
  -11    5   12     -2.92      0.00
  -10    5   12     -3.41      0.00
   -9    5   12     -3.64      0.00
   -8    5   12     -3.17      0.00
   -7    5   12     -1.85      0.00
   -6    5   12     -0.42      0.00
   -5    5   12      0.04      0.00
   -4    5   12     -0.74      0.00
   -3    5   12     -2.23      0.00
   -2    5   12     -3.82      0.00
   -1    5   12     -5.09      0.00
    0    5   12     -5.74      0.00
    1    5   12     -5.72      0.00
    2    5   12     -5.39      0.00
    3    5   12     -5.05      0.00
    4    5   12     -4.72      0.00
    5    5   12     -4.47      0.00
    6    5   12     -4.45      0.00
    7    5   12     -4.44      0.00
    8    5   12     -3.83      0.00
  -12    6   12     -1.14      0.00
  -11    6   12     -1.62      0.00
  -10    6   12     -1.92      0.00
   -9    6   12     -2.15      0.00
   -8    6   12     -2.38      0.00
   -7    6   12     -2.29      0.00
   -6    6   12     -1.66      0.00
   -5    6   12     -0.85      0.00
   -4    6   12     -0.47      0.00
   -3    6   12     -0.73      0.00
   -2    6   12     -1.42      0.00
   -1    6   12     -2.33      0.00
    0    6   12     -3.40      0.00
    1    6   12     -4.49      0.00
    2    6   12     -5.33      0.00
    3    6   12     -5.48      0.00
    4    6   12     -4.56      0.00
    5    6   12     -2.70      0.00
    6    6   12     -0.76      0.00
    7    6   12      0.38      0.00
    8    6   12      0.60      0.00
  -11    7   12      0.60      0.00
  -10    7   12      1.47      0.00
   -9    7   12      2.67      0.00
   -8    7   12      3.87      0.00
   -7    7   12      4.74      0.00
   -6    7   12      5.29      0.00
   -5    7   12      5.69      0.00
   -4    7   12      6.13      0.00
   -3    7   12      6.66      0.00
   -2    7   12      7.28      0.00
   -1    7   12      7.79      0.00
    0    7   12      7.82      0.00
    1    7   12      7.05      0.00
    2    7   12      5.40      0.00
    3    7   12      3.15      0.00
    4    7   12      1.02      0.00
    5    7   12     -0.19      0.00
    6    7   12     -0.25      0.00
    7    7   12      0.25      0.00
  -10    8   12      4.22      0.00
   -9    8   12      3.98      0.00
   -8    8   12      3.23      0.00
   -7    8   12      2.78      0.00
   -6    8   12      2.97      0.00
   -5    8   12      3.35      0.00
   -4    8   12      3.26      0.00
   -3    8   12      2.46      0.00
   -2    8   12      1.41      0.00
   -1    8   12      0.80      0.00
    0    8   12      0.97      0.00
    1    8   12      1.71      0.00
    2    8   12      2.45      0.00
    3    8   12      2.59      0.00
    4    8   12      1.90      0.00
    5    8   12      0.74      0.00
    6    8   12     -0.18      0.00
   -9    9   12      1.65      0.00
   -8    9   12      2.08      0.00
   -7    9   12      2.40      0.00
   -6    9   12      3.06      0.00
   -5    9   12      4.07      0.00
   -4    9   12      4.96      0.00
   -3    9   12      5.20      0.00
   -2    9   12      4.63      0.00
   -1    9   12      3.51      0.00
    0    9   12      2.31      0.00
    1    9   12      1.39      0.00
    2    9   12      0.89      0.00
    3    9   12      0.66      0.00
    4    9   12      0.44      0.00
   -7   10   12     -2.52      0.00
   -6   10   12     -2.72      0.00
   -5   10   12     -2.25      0.00
   -4   10   12     -1.35      0.00
   -3   10   12     -0.52      0.00
   -2   10   12     -0.13      0.00
   -1   10   12     -0.21      0.00
    0   10   12     -0.57      0.00
    1   10   12     -0.88      0.00
    2   10   12     -0.90      0.00
  -14    1   13      0.78      0.00
  -13    1   13      1.58      0.00
  -12    1   13      2.46      0.00
  -11    1   13      3.02      0.00
  -10    1   13      3.25      0.00
   -9    1   13      3.50      0.00
   -8    1   13      3.73      0.00
   -7    1   13      3.51      0.00
   -6    1   13      2.73      0.00
   -5    1   13      1.86      0.00
   -4    1   13      1.27      0.00
   -3    1   13      0.85      0.00
   -2    1   13      0.47      0.00
   -1    1   13      0.37      0.00
    0    1   13      0.70      0.00
    1    1   13      1.12      0.00
    2    1   13      1.18      0.00
    3    1   13      0.82      0.00
    4    1   13      0.37      0.00
    5    1   13      0.04      0.00
    6    1   13     -0.08      0.00
    7    1   13     -0.01      0.00
    8    1   13      0.12      0.00
    9    1   13      0.12      0.00
  -14    2   13     -1.60      0.00
  -13    2   13     -2.74      0.00
  -12    2   13     -3.53      0.00
  -11    2   13     -3.93      0.00
  -10    2   13     -4.13      0.00
   -9    2   13     -4.10      0.00
   -8    2   13     -3.77      0.00
   -7    2   13     -3.70      0.00
   -6    2   13     -4.78      0.00
   -5    2   13     -7.29      0.00
   -4    2   13    -10.66      0.00
   -3    2   13    -13.93      0.00
   -2    2   13    -16.22      0.00
   -1    2   13    -16.85      0.00
    0    2   13    -15.67      0.00
    1    2   13    -13.48      0.00
    2    2   13    -11.46      0.00
    3    2   13    -10.00      0.00
    4    2   13     -8.46      0.00
    5    2   13     -6.26      0.00
    6    2   13     -3.69      0.00
    7    2   13     -1.51      0.00
    8    2   13     -0.19      0.00
    9    2   13      0.32      0.00
  -13    3   13     -0.02      0.00
  -12    3   13     -0.34      0.00
  -11    3   13     -0.33      0.00
  -10    3   13      0.39      0.00
   -9    3   13      1.88      0.00
   -8    3   13      4.11      0.00
   -7    3   13      6.78      0.00
   -6    3   13      9.01      0.00
   -5    3   13      9.77      0.00
   -4    3   13      8.53      0.00
   -3    3   13      5.36      0.00
   -2    3   13      0.78      0.00
   -1    3   13     -4.19      0.00
    0    3   13     -8.29      0.00
    1    3   13    -10.89      0.00
    2    3   13    -12.44      0.00
    3    3   13    -13.58      0.00
    4    3   13    -14.17      0.00
    5    3   13    -13.64      0.00
    6    3   13    -11.91      0.00
    7    3   13     -9.46      0.00
    8    3   13     -6.73      0.00
    9    3   13     -3.91      0.00
  -13    4   13      2.58      0.00
  -12    4   13      3.24      0.00
  -11    4   13      3.26      0.00
  -10    4   13      3.18      0.00
   -9    4   13      3.47      0.00
   -8    4   13      4.42      0.00
   -7    4   13      6.41      0.00
   -6    4   13      9.55      0.00
   -5    4   13     13.46      0.00
   -4    4   13     17.53      0.00
   -3    4   13     21.11      0.00
   -2    4   13     23.49      0.00
   -1    4   13     24.17      0.00
    0    4   13     23.35      0.00
    1    4   13     21.61      0.00
    2    4   13     19.05      0.00
    3    4   13     15.37      0.00
    4    4   13     11.03      0.00
    5    4   13      7.36      0.00
    6    4   13      5.14      0.00
    7    4   13      3.72      0.00
    8    4   13      2.17      0.00
  -13    5   13      0.32      0.00
  -12    5   13      1.06      0.00
  -11    5   13      1.45      0.00
  -10    5   13      1.34      0.00
   -9    5   13      0.75      0.00
   -8    5   13     -0.35      0.00
   -7    5   13     -1.81      0.00
   -6    5   13     -3.17      0.00
   -5    5   13     -4.08      0.00
   -4    5   13     -4.38      0.00
   -3    5   13     -3.88      0.00
   -2    5   13     -2.47      0.00
   -1    5   13     -0.70      0.00
    0    5   13      0.63      0.00
    1    5   13      1.51      0.00
    2    5   13      2.67      0.00
    3    5   13      4.32      0.00
    4    5   13      5.74      0.00
    5    5   13      6.29      0.00
    6    5   13      6.13      0.00
    7    5   13      5.53      0.00
    8    5   13      4.30      0.00
  -12    6   13     -2.37      0.00
  -11    6   13     -2.29      0.00
  -10    6   13     -1.64      0.00
   -9    6   13     -0.94      0.00
   -8    6   13     -0.88      0.00
   -7    6   13     -1.71      0.00
   -6    6   13     -2.94      0.00
   -5    6   13     -3.82      0.00
   -4    6   13     -4.29      0.00
   -3    6   13     -4.86      0.00
   -2    6   13     -5.67      0.00
   -1    6   13     -6.27      0.00
    0    6   13     -6.50      0.00
    1    6   13     -6.79      0.00
    2    6   13     -7.32      0.00
    3    6   13     -7.59      0.00
    4    6   13     -7.15      0.00
    5    6   13     -6.12      0.00
    6    6   13     -4.83      0.00
    7    6   13     -3.41      0.00
  -11    7   13      2.25      0.00
  -10    7   13      3.43      0.00
   -9    7   13      4.64      0.00
   -8    7   13      5.51      0.00
   -7    7   13      5.72      0.00
   -6    7   13      5.25      0.00
   -5    7   13      4.59      0.00
   -4    7   13      4.19      0.00
   -3    7   13      3.90      0.00
   -2    7   13      3.28      0.00
   -1    7   13      2.44      0.00
    0    7   13      2.04      0.00
    1    7   13      2.23      0.00
    2    7   13      2.14      0.00
    3    7   13      0.85      0.00
    4    7   13     -1.46      0.00
    5    7   13     -3.54      0.00
    6    7   13     -4.28      0.00
  -10    8   13     -2.16      0.00
   -9    8   13     -1.90      0.00
   -8    8   13     -0.41      0.00
   -7    8   13      1.59      0.00
   -6    8   13      2.99      0.00
   -5    8   13      3.25      0.00
   -4    8   13      2.83      0.00
   -3    8   13      2.61      0.00
   -2    8   13      2.87      0.00
   -1    8   13      3.17      0.00
    0    8   13      3.16      0.00
    1    8   13      3.21      0.00
    2    8   13      3.79      0.00
    3    8   13      4.63      0.00
    4    8   13      4.72      0.00
    5    8   13      3.53      0.00
   -8    9   13     -4.60      0.00
   -7    9   13     -5.14      0.00
   -6    9   13     -4.54      0.00
   -5    9   13     -3.39      0.00
   -4    9   13     -2.51      0.00
   -3    9   13     -2.39      0.00
   -2    9   13     -2.98      0.00
   -1    9   13     -3.96      0.00
    0    9   13     -4.95      0.00
    1    9   13     -5.51      0.00
    2    9   13     -5.14      0.00
    3    9   13     -3.63      0.00
    4    9   13     -1.46      0.00
   -6   10   13      0.79      0.00
   -5   10   13      1.79      0.00
   -4   10   13      3.04      0.00
   -3   10   13      4.04      0.00
   -2   10   13      4.35      0.00
   -1   10   13      3.79      0.00
    0   10   13      2.54      0.00
    1   10   13      1.07      0.00
  -14    0   14     -2.08      0.00
  -13    0   14     -4.74      0.00
  -12    0   14     -7.43      0.00
  -11    0   14     -9.57      0.00
  -10    0   14    -11.80      0.00
   -9    0   14    -14.29      0.00
   -8    0   14    -15.98      0.00
   -7    0   14    -16.29      0.00
   -6    0   14    -16.24      0.00
   -5    0   14    -16.80      0.00
   -4    0   14    -17.26      0.00
   -3    0   14    -16.54      0.00
   -2    0   14    -14.99      0.00
   -1    0   14    -13.76      0.00
    0    0   14    -12.92      0.00
    1    0   14    -11.43      0.00
    2    0   14     -8.97      0.00
    3    0   14     -6.59      0.00
    4    0   14     -5.57      0.00
    5    0   14     -5.83      0.00
    6    0   14     -5.98      0.00
    7    0   14     -4.80      0.00
    8    0   14     -2.59      0.00
    9    0   14     -0.70      0.00
  -14    1   14      5.52      0.00
  -13    1   14      8.31      0.00
  -12    1   14      9.61      0.00
  -11    1   14      9.69      0.00
  -10    1   14      8.97      0.00
   -9    1   14      7.30      0.00
   -8    1   14      5.04      0.00
   -7    1   14      3.38      0.00
   -6    1   14      2.78      0.00
   -5    1   14      2.14      0.00
   -4    1   14      0.48      0.00
   -3    1   14     -1.65      0.00
   -2    1   14     -3.04      0.00
   -1    1   14     -3.40      0.00
    0    1   14     -3.31      0.00
    1    1   14     -3.06      0.00
    2    1   14     -2.53      0.00
    3    1   14     -1.83      0.00
    4    1   14     -1.44      0.00
    5    1   14     -1.78      0.00
    6    1   14     -2.73      0.00
    7    1   14     -3.53      0.00
    8    1   14     -3.39      0.00
    9    1   14     -2.25      0.00
  -14    2   14      1.25      0.00
  -13    2   14      3.74      0.00
  -12    2   14      6.84      0.00
  -11    2   14      9.75      0.00
  -10    2   14     12.33      0.00
   -9    2   14     14.49      0.00
   -8    2   14     16.03      0.00
   -7    2   14     17.21      0.00
   -6    2   14     18.57      0.00
   -5    2   14     19.85      0.00
   -4    2   14     19.93      0.00
   -3    2   14     18.31      0.00
   -2    2   14     15.63      0.00
   -1    2   14     12.57      0.00
    0    2   14      9.33      0.00
    1    2   14      6.22      0.00
    2    2   14      3.97      0.00
    3    2   14      2.93      0.00
    4    2   14      2.59      0.00
    5    2   14      2.25      0.00
    6    2   14      1.60      0.00
    7    2   14      0.66      0.00
    8    2   14     -0.30      0.00
  -13    3   14     -3.24      0.00
  -12    3   14     -4.02      0.00
  -11    3   14     -4.33      0.00
  -10    3   14     -3.99      0.00
   -9    3   14     -2.93      0.00
   -8    3   14     -1.74      0.00
   -7    3   14     -0.96      0.00
   -6    3   14     -0.25      0.00
   -5    3   14      1.03      0.00
   -4    3   14      2.54      0.00
   -3    3   14      3.40      0.00
   -2    3   14      3.78      0.00
   -1    3   14      4.67      0.00
    0    3   14      6.21      0.00
    1    3   14      7.28      0.00
    2    3   14      7.01      0.00
    3    3   14      5.70      0.00
    4    3   14      4.21      0.00
    5    3   14      3.19      0.00
    6    3   14      2.90      0.00
    7    3   14      3.11      0.00
    8    3   14      3.08      0.00
  -13    4   14     -0.65      0.00
  -12    4   14     -0.81      0.00
  -11    4   14     -0.91      0.00
  -10    4   14     -0.88      0.00
   -9    4   14     -0.28      0.00
   -8    4   14      0.95      0.00
   -7    4   14      1.86      0.00
   -6    4   14      1.48      0.00
   -5    4   14      0.12      0.00
   -4    4   14     -1.15      0.00
   -3    4   14     -1.95      0.00
   -2    4   14     -2.60      0.00
   -1    4   14     -3.06      0.00
    0    4   14     -2.96      0.00
    1    4   14     -2.44      0.00
    2    4   14     -2.13      0.00
    3    4   14     -2.22      0.00
    4    4   14     -2.47      0.00
    5    4   14     -2.76      0.00
    6    4   14     -3.08      0.00
    7    4   14     -3.10      0.00
    8    4   14     -2.41      0.00
  -12    5   14     -1.98      0.00
  -11    5   14     -3.08      0.00
  -10    5   14     -3.93      0.00
   -9    5   14     -4.37      0.00
   -8    5   14     -3.87      0.00
   -7    5   14     -2.21      0.00
   -6    5   14     -0.11      0.00
   -5    5   14      1.31      0.00
   -4    5   14      1.60      0.00
   -3    5   14      0.98      0.00
   -2    5   14     -0.25      0.00
   -1    5   14     -1.74      0.00
    0    5   14     -2.84      0.00
    1    5   14     -3.02      0.00
    2    5   14     -2.43      0.00
    3    5   14     -1.58      0.00
    4    5   14     -0.75      0.00
    5    5   14     -0.11      0.00
    6    5   14     -0.01      0.00
    7    5   14     -0.53      0.00
  -12    6   14     -1.04      0.00
  -11    6   14     -2.15      0.00
  -10    6   14     -3.39      0.00
   -9    6   14     -4.64      0.00
   -8    6   14     -5.75      0.00
   -7    6   14     -6.27      0.00
   -6    6   14     -5.78      0.00
   -5    6   14     -4.46      0.00
   -4    6   14     -2.98      0.00
   -3    6   14     -1.91      0.00
   -2    6   14     -1.49      0.00
   -1    6   14     -1.83      0.00
    0    6   14     -2.83      0.00
    1    6   14     -4.18      0.00
    2    6   14     -5.42      0.00
    3    6   14     -6.08      0.00
    4    6   14     -5.72      0.00
    5    6   14     -4.21      0.00
    6    6   14     -2.15      0.00
  -11    7   14     -0.05      0.00
  -10    7   14      0.88      0.00
   -9    7   14      2.03      0.00
   -8    7   14      3.05      0.00
   -7    7   14      3.55      0.00
   -6    7   14      3.41      0.00
   -5    7   14      3.01      0.00
   -4    7   14      2.87      0.00
   -3    7   14      3.37      0.00
   -2    7   14      4.50      0.00
   -1    7   14      5.83      0.00
    0    7   14      6.79      0.00
    1    7   14      7.00      0.00
    2    7   14      6.33      0.00
    3    7   14      4.80      0.00
    4    7   14      2.72      0.00
    5    7   14      0.79      0.00
    6    7   14     -0.32      0.00
   -9    8   14      4.01      0.00
   -8    8   14      3.89      0.00
   -7    8   14      4.08      0.00
   -6    8   14      4.89      0.00
   -5    8   14      5.82      0.00
   -4    8   14      6.02      0.00
   -3    8   14      5.17      0.00
   -2    8   14      3.82      0.00
   -1    8   14      2.82      0.00
    0    8   14      2.62      0.00
    1    8   14      3.07      0.00
    2    8   14      3.71      0.00
    3    8   14      3.97      0.00
    4    8   14      3.46      0.00
   -8    9   14     -0.99      0.00
   -7    9   14     -1.29      0.00
   -6    9   14     -0.76      0.00
   -5    9   14      0.68      0.00
   -4    9   14      2.37      0.00
   -3    9   14      3.46      0.00
   -2    9   14      3.55      0.00
   -1    9   14      2.91      0.00
    0    9   14      2.04      0.00
    1    9   14      1.27      0.00
    2    9   14      0.70      0.00
    3    9   14      0.36      0.00
   -5   10   14     -2.90      0.00
   -4   10   14     -2.29      0.00
   -3   10   14     -1.35      0.00
   -2   10   14     -0.70      0.00
   -1   10   14     -0.69      0.00
    0   10   14     -1.15      0.00
  -13    1   15      1.68      0.00
  -12    1   15      2.63      0.00
  -11    1   15      3.31      0.00
  -10    1   15      3.59      0.00
   -9    1   15      3.99      0.00
   -8    1   15      4.83      0.00
   -7    1   15      5.76      0.00
   -6    1   15      6.25      0.00
   -5    1   15      6.33      0.00
   -4    1   15      6.32      0.00
   -3    1   15      6.17      0.00
   -2    1   15      5.61      0.00
   -1    1   15      4.57      0.00
    0    1   15      3.26      0.00
    1    1   15      1.98      0.00
    2    1   15      1.02      0.00
    3    1   15      0.61      0.00
    4    1   15      0.61      0.00
    5    1   15      0.60      0.00
    6    1   15      0.35      0.00
    7    1   15      0.09      0.00
    8    1   15      0.03      0.00
  -13    2   15     -2.50      0.00
  -12    2   15     -3.27      0.00
  -11    2   15     -3.15      0.00
  -10    2   15     -2.61      0.00
   -9    2   15     -2.10      0.00
   -8    2   15     -1.52      0.00
   -7    2   15     -0.76      0.00
   -6    2   15     -0.16      0.00
   -5    2   15     -0.18      0.00
   -4    2   15     -0.83      0.00
   -3    2   15     -1.77      0.00
   -2    2   15     -2.63      0.00
   -1    2   15     -3.02      0.00
    0    2   15     -2.78      0.00
    1    2   15     -2.30      0.00
    2    2   15     -2.27      0.00
    3    2   15     -2.78      0.00
    4    2   15     -3.11      0.00
    5    2   15     -2.58      0.00
    6    2   15     -1.34      0.00
    7    2   15     -0.06      0.00
    8    2   15      0.78      0.00
  -13    3   15     -1.96      0.00
  -12    3   15     -3.90      0.00
  -11    3   15     -5.67      0.00
  -10    3   15     -6.42      0.00
   -9    3   15     -6.09      0.00
   -8    3   15     -5.00      0.00
   -7    3   15     -3.40      0.00
   -6    3   15     -1.53      0.00
   -5    3   15      0.17      0.00
   -4    3   15      1.22      0.00
   -3    3   15      1.38      0.00
   -2    3   15      0.74      0.00
   -1    3   15     -0.19      0.00
    0    3   15     -0.80      0.00
    1    3   15     -1.03      0.00
    2    3   15     -1.56      0.00
    3    3   15     -2.94      0.00
    4    3   15     -4.70      0.00
    5    3   15     -5.75      0.00
    6    3   15     -5.54      0.00
    7    3   15     -4.39      0.00
    8    3   15     -2.87      0.00
  -13    4   15      1.84      0.00
  -12    4   15      2.38      0.00
  -11    4   15      1.76      0.00
  -10    4   15      0.60      0.00
   -9    4   15     -0.32      0.00
   -8    4   15     -0.78      0.00
   -7    4   15     -1.01      0.00
   -6    4   15     -1.13      0.00
   -5    4   15     -0.88      0.00
   -4    4   15      0.10      0.00
   -3    4   15      1.75      0.00
   -2    4   15      3.33      0.00
   -1    4   15      4.17      0.00
    0    4   15      4.49      0.00
    1    4   15      5.12      0.00
    2    4   15      6.16      0.00
    3    4   15      6.74      0.00
    4    4   15      6.24      0.00
    5    4   15      5.13      0.00
    6    4   15      4.07      0.00
    7    4   15      2.99      0.00
  -12    5   15      2.99      0.00
  -11    5   15      5.03      0.00
  -10    5   15      6.38      0.00
   -9    5   15      6.82      0.00
   -8    5   15      6.65      0.00
   -7    5   15      6.40      0.00
   -6    5   15      6.27      0.00
   -5    5   15      6.00      0.00
   -4    5   15      5.24      0.00
   -3    5   15      4.10      0.00
   -2    5   15      2.95      0.00
   -1    5   15      1.70      0.00
    0    5   15      0.01      0.00
    1    5   15     -1.77      0.00
    2    5   15     -2.61      0.00
    3    5   15     -2.11      0.00
    4    5   15     -1.00      0.00
    5    5   15     -0.14      0.00
    6    5   15      0.35      0.00
    7    5   15      0.59      0.00
  -11    6   15     -1.55      0.00
  -10    6   15     -1.06      0.00
   -9    6   15     -0.27      0.00
   -8    6   15      0.27      0.00
   -7    6   15      0.39      0.00
   -6    6   15      0.58      0.00
   -5    6   15      1.47      0.00
   -4    6   15      2.98      0.00
   -3    6   15      4.45      0.00
   -2    6   15      5.51      0.00
   -1    6   15      6.27      0.00
    0    6   15      6.60      0.00
    1    6   15      5.95      0.00
    2    6   15      4.19      0.00
    3    6   15      2.07      0.00
    4    6   15      0.46      0.00
    5    6   15     -0.44      0.00
    6    6   15     -0.78      0.00
  -10    7   15     -0.10      0.00
   -9    7   15     -0.03      0.00
   -8    7   15     -0.01      0.00
   -7    7   15     -0.41      0.00
   -6    7   15     -1.20      0.00
   -5    7   15     -1.74      0.00
   -4    7   15     -1.43      0.00
   -3    7   15     -0.46      0.00
   -2    7   15      0.54      0.00
   -1    7   15      1.45      0.00
    0    7   15      2.71      0.00
    1    7   15      4.39      0.00
    2    7   15      5.54      0.00
    3    7   15      5.17      0.00
    4    7   15      3.41      0.00
    5    7   15      1.35      0.00
   -9    8   15     -2.29      0.00
   -8    8   15     -1.66      0.00
   -7    8   15     -0.66      0.00
   -6    8   15     -0.26      0.00
   -5    8   15     -0.87      0.00
   -4    8   15     -1.99      0.00
   -3    8   15     -2.80      0.00
   -2    8   15     -3.07      0.00
   -1    8   15     -3.21      0.00
    0    8   15     -3.44      0.00
    1    8   15     -3.23      0.00
    2    8   15     -2.04      0.00
    3    8   15     -0.19      0.00
    4    8   15      1.18      0.00
   -7    9   15     -2.77      0.00
   -6    9   15     -2.49      0.00
   -5    9   15     -1.77      0.00
   -4    9   15     -1.12      0.00
   -3    9   15     -0.90      0.00
   -2    9   15     -1.21      0.00
   -1    9   15     -2.01      0.00
    0    9   15     -3.12      0.00
    1    9   15     -4.12      0.00
    2    9   15     -4.35      0.00
  -13    0   16     -2.14      0.00
  -12    0   16     -3.00      0.00
  -11    0   16     -2.75      0.00
  -10    0   16     -2.37      0.00
   -9    0   16     -2.72      0.00
   -8    0   16     -3.25      0.00
   -7    0   16     -3.30      0.00
   -6    0   16     -3.47      0.00
   -5    0   16     -4.43      0.00
   -4    0   16     -5.41      0.00
   -3    0   16     -5.14      0.00
   -2    0   16     -3.94      0.00
   -1    0   16     -3.42      0.00
    0    0   16     -4.15      0.00
    1    0   16     -5.02      0.00
    2    0   16     -4.82      0.00
    3    0   16     -3.75      0.00
    4    0   16     -2.86      0.00
    5    0   16     -2.68      0.00
    6    0   16     -2.76      0.00
    7    0   16     -2.42      0.00
  -13    1   16      2.43      0.00
  -12    1   16      2.59      0.00
  -11    1   16      2.78      0.00
  -10    1   16      3.52      0.00
   -9    1   16      4.29      0.00
   -8    1   16      4.70      0.00
   -7    1   16      5.23      0.00
   -6    1   16      6.26      0.00
   -5    1   16      7.04      0.00
   -4    1   16      6.76      0.00
   -3    1   16      5.92      0.00
   -2    1   16      5.72      0.00
   -1    1   16      6.48      0.00
    0    1   16      7.61      0.00
    1    1   16      8.57      0.00
    2    1   16      9.21      0.00
    3    1   16      9.20      0.00
    4    1   16      8.10      0.00
    5    1   16      5.94      0.00
    6    1   16      3.37      0.00
    7    1   16      1.32      0.00
  -13    2   16      0.75      0.00
  -12    2   16      1.17      0.00
  -11    2   16      1.30      0.00
  -10    2   16      1.49      0.00
   -9    2   16      2.05      0.00
   -8    2   16      2.91      0.00
   -7    2   16      4.12      0.00
   -6    2   16      5.96      0.00
   -5    2   16      8.10      0.00
   -4    2   16      9.53      0.00
   -3    2   16      9.71      0.00
   -2    2   16      9.05      0.00
   -1    2   16      8.01      0.00
    0    2   16      6.66      0.00
    1    2   16      5.31      0.00
    2    2   16      4.75      0.00
    3    2   16      5.24      0.00
    4    2   16      5.97      0.00
    5    2   16      5.93      0.00
    6    2   16      4.89      0.00
    7    2   16      3.34      0.00
  -13    3   16     -0.24      0.00
  -12    3   16     -0.37      0.00
  -11    3   16     -0.79      0.00
  -10    3   16     -1.38      0.00
   -9    3   16     -1.92      0.00
   -8    3   16     -2.66      0.00
   -7    3   16     -3.86      0.00
   -6    3   16     -4.88      0.00
   -5    3   16     -4.80      0.00
   -4    3   16     -3.72      0.00
   -3    3   16     -2.69      0.00
   -2    3   16     -2.22      0.00
   -1    3   16     -1.87      0.00
    0    3   16     -1.40      0.00
    1    3   16     -1.17      0.00
    2    3   16     -1.27      0.00
    3    3   16     -1.22      0.00
    4    3   16     -0.74      0.00
    5    3   16     -0.12      0.00
    6    3   16      0.36      0.00
    7    3   16      0.66      0.00
  -12    4   16      1.02      0.00
  -11    4   16      1.52      0.00
  -10    4   16      1.75      0.00
   -9    4   16      2.28      0.00
   -8    4   16      3.66      0.00
   -7    4   16      5.32      0.00
   -6    4   16      6.17      0.00
   -5    4   16      5.92      0.00
   -4    4   16      5.11      0.00
   -3    4   16      4.06      0.00
   -2    4   16      2.79      0.00
   -1    4   16      1.72      0.00
    0    4   16      1.43      0.00
    1    4   16      1.67      0.00
    2    4   16      1.57      0.00
    3    4   16      0.77      0.00
    4    4   16     -0.30      0.00
    5    4   16     -1.21      0.00
    6    4   16     -1.85      0.00
  -12    5   16     -2.08      0.00
  -11    5   16     -3.04      0.00
  -10    5   16     -4.06      0.00
   -9    5   16     -4.95      0.00
   -8    5   16     -4.98      0.00
   -7    5   16     -3.65      0.00
   -6    5   16     -1.43      0.00
   -5    5   16      0.60      0.00
   -4    5   16      1.84      0.00
   -3    5   16      2.30      0.00
   -2    5   16      2.03      0.00
   -1    5   16      1.11      0.00
    0    5   16      0.10      0.00
    1    5   16     -0.28      0.00
    2    5   16      0.09      0.00
    3    5   16      0.80      0.00
    4    5   16      1.49      0.00
    5    5   16      1.96      0.00
    6    5   16      1.91      0.00
  -11    6   16     -1.21      0.00
  -10    6   16     -2.00      0.00
   -9    6   16     -3.23      0.00
   -8    6   16     -4.94      0.00
   -7    6   16     -6.57      0.00
   -6    6   16     -7.17      0.00
   -5    6   16     -6.32      0.00
   -4    6   16     -4.46      0.00
   -3    6   16     -2.46      0.00
   -2    6   16     -1.13      0.00
   -1    6   16     -0.93      0.00
    0    6   16     -1.81      0.00
    1    6   16     -3.21      0.00
    2    6   16     -4.48      0.00
    3    6   16     -5.18      0.00
    4    6   16     -5.02      0.00
    5    6   16     -3.91      0.00
  -10    7   16      0.52      0.00
   -9    7   16      1.01      0.00
   -8    7   16      1.65      0.00
   -7    7   16      2.07      0.00
   -6    7   16      1.81      0.00
   -5    7   16      0.94      0.00
   -4    7   16      0.09      0.00
   -3    7   16      0.03      0.00
   -2    7   16      1.12      0.00
   -1    7   16      2.98      0.00
    0    7   16      4.83      0.00
    1    7   16      6.01      0.00
    2    7   16      6.25      0.00
    3    7   16      5.49      0.00
    4    7   16      3.89      0.00
   -8    8   16      2.02      0.00
   -7    8   16      2.66      0.00
   -6    8   16      3.75      0.00
   -5    8   16      4.75      0.00
   -4    8   16      4.96      0.00
   -3    8   16      4.26      0.00
   -2    8   16      3.22      0.00
   -1    8   16      2.54      0.00
    0    8   16      2.37      0.00
    1    8   16      2.44      0.00
    2    8   16      2.47      0.00
    3    8   16      2.36      0.00
   -6    9   16     -1.75      0.00
   -5    9   16     -0.88      0.00
   -4    9   16      0.31      0.00
   -3    9   16      1.06      0.00
   -2    9   16      1.07      0.00
   -1    9   16      0.64      0.00
    0    9   16      0.28      0.00
  -13    1   17      1.12      0.00
  -12    1   17      1.90      0.00
  -11    1   17      2.82      0.00
  -10    1   17      3.55      0.00
   -9    1   17      4.38      0.00
   -8    1   17      5.77      0.00
   -7    1   17      7.50      0.00
   -6    1   17      8.85      0.00
   -5    1   17      9.44      0.00
   -4    1   17      9.46      0.00
   -3    1   17      9.20      0.00
   -2    1   17      8.71      0.00
   -1    1   17      7.83      0.00
    0    1   17      6.44      0.00
    1    1   17      4.64      0.00
    2    1   17      2.91      0.00
    3    1   17      1.82      0.00
    4    1   17      1.47      0.00
    5    1   17      1.29      0.00
    6    1   17      0.82      0.00
    7    1   17      0.24      0.00
  -13    2   17     -2.53      0.00
  -12    2   17     -3.73      0.00
  -11    2   17     -3.74      0.00
  -10    2   17     -3.04      0.00
   -9    2   17     -2.49      0.00
   -8    2   17     -2.20      0.00
   -7    2   17     -1.59      0.00
   -6    2   17     -0.33      0.00
   -5    2   17      1.31      0.00
   -4    2   17      2.90      0.00
   -3    2   17      4.09      0.00
   -2    2   17      4.65      0.00
   -1    2   17      4.71      0.00
    0    2   17      4.69      0.00
    1    2   17      4.85      0.00
    2    2   17      4.90      0.00
    3    2   17      4.50      0.00
    4    2   17      3.66      0.00
    5    2   17      2.67      0.00
    6    2   17      1.68      0.00
  -12    3   17     -5.02      0.00
  -11    3   17     -8.11      0.00
  -10    3   17    -10.32      0.00
   -9    3   17    -11.49      0.00
   -8    3   17    -12.15      0.00
   -7    3   17    -12.59      0.00
   -6    3   17    -12.56      0.00
   -5    3   17    -11.88      0.00
   -4    3   17    -10.74      0.00
   -3    3   17     -9.45      0.00
   -2    3   17     -8.20      0.00
   -1    3   17     -6.87      0.00
    0    3   17     -5.22      0.00
    1    3   17     -3.28      0.00
    2    3   17     -1.54      0.00
    3    3   17     -0.56      0.00
    4    3   17     -0.36      0.00
    5    3   17     -0.43      0.00
    6    3   17     -0.41      0.00
  -12    4   17      2.91      0.00
  -11    4   17      3.07      0.00
  -10    4   17      2.30      0.00
   -9    4   17      1.32      0.00
   -8    4   17      0.37      0.00
   -7    4   17     -0.98      0.00
   -6    4   17     -3.04      0.00
   -5    4   17     -5.38      0.00
   -4    4   17     -7.17      0.00
   -3    4   17     -8.00      0.00
   -2    4   17     -8.26      0.00
   -1    4   17     -8.61      0.00
    0    4   17     -8.94      0.00
    1    4   17     -8.43      0.00
    2    4   17     -6.65      0.00
    3    4   17     -4.17      0.00
    4    4   17     -1.92      0.00
    5    4   17     -0.28      0.00
    6    4   17      0.75      0.00
  -11    5   17      5.95      0.00
  -10    5   17      8.29      0.00
   -9    5   17      9.81      0.00
   -8    5   17     10.84      0.00
   -7    5   17     11.96      0.00
   -6    5   17     13.39      0.00
   -5    5   17     14.67      0.00
   -4    5   17     15.14      0.00
   -3    5   17     14.50      0.00
   -2    5   17     12.92      0.00
   -1    5   17     10.52      0.00
    0    5   17      7.34      0.00
    1    5   17      3.84      0.00
    2    5   17      0.96      0.00
    3    5   17     -0.76      0.00
    4    5   17     -1.54      0.00
    5    5   17     -1.71      0.00
  -10    6   17     -1.82      0.00
   -9    6   17     -2.14      0.00
   -8    6   17     -2.06      0.00
   -7    6   17     -1.60      0.00
   -6    6   17     -0.61      0.00
   -5    6   17      1.07      0.00
   -4    6   17      3.33      0.00
   -3    6   17      5.80      0.00
   -2    6   17      8.28      0.00
   -1    6   17     10.65      0.00
    0    6   17     12.38      0.00
    1    6   17     12.58      0.00
    2    6   17     10.93      0.00
    3    6   17      8.13      0.00
    4    6   17      5.26      0.00
   -9    7   17     -1.85      0.00
   -8    7   17     -2.64      0.00
   -7    7   17     -3.88      0.00
   -6    7   17     -5.44      0.00
   -5    7   17     -6.72      0.00
   -4    7   17     -7.08      0.00
   -3    7   17     -6.51      0.00
   -2    7   17     -5.50      0.00
   -1    7   17     -4.26      0.00
    0    7   17     -2.52      0.00
    1    7   17     -0.27      0.00
    2    7   17      1.74      0.00
    3    7   17      2.61      0.00
   -7    8   17      0.69      0.00
   -6    8   17      0.58      0.00
   -5    8   17     -0.42      0.00
   -4    8   17     -1.90      0.00
   -3    8   17     -3.22      0.00
   -2    8   17     -4.11      0.00
   -1    8   17     -4.79      0.00
    0    8   17     -5.34      0.00
    1    8   17     -5.31      0.00
   -4    9   17      1.11      0.00
   -3    9   17      1.39      0.00
   -2    9   17      1.55      0.00
  -12    0   18     -2.95      0.00
  -11    0   18     -1.68      0.00
  -10    0   18      0.59      0.00
   -9    0   18      2.37      0.00
   -8    0   18      3.33      0.00
   -7    0   18      4.00      0.00
   -6    0   18      4.29      0.00
   -5    0   18      3.76      0.00
   -4    0   18      2.95      0.00
   -3    0   18      3.15      0.00
   -2    0   18      4.56      0.00
   -1    0   18      5.88      0.00
    0    0   18      5.91      0.00
    1    0   18      4.85      0.00
    2    0   18      3.60      0.00
    3    0   18      2.66      0.00
    4    0   18      1.91      0.00
    5    0   18      1.21      0.00
    6    0   18      0.64      0.00
  -12    1   18     -3.02      0.00
  -11    1   18     -4.43      0.00
  -10    1   18     -4.57      0.00
   -9    1   18     -3.59      0.00
   -8    1   18     -2.27      0.00
   -7    1   18     -0.85      0.00
   -6    1   18      0.80      0.00
   -5    1   18      2.28      0.00
   -4    1   18      2.92      0.00
   -3    1   18      2.88      0.00
   -2    1   18      2.99      0.00
   -1    1   18      3.74      0.00
    0    1   18      4.97      0.00
    1    1   18      6.46      0.00
    2    1   18      7.97      0.00
    3    1   18      8.90      0.00
    4    1   18      8.47      0.00
    5    1   18      6.59      0.00
    6    1   18      4.05      0.00
  -12    2   18      0.09      0.00
  -11    2   18     -0.99      0.00
  -10    2   18     -2.33      0.00
   -9    2   18     -3.37      0.00
   -8    2   18     -3.88      0.00
   -7    2   18     -3.74      0.00
   -6    2   18     -2.81      0.00
   -5    2   18     -1.36      0.00
   -4    2   18     -0.13      0.00
   -3    2   18      0.43      0.00
   -2    2   18      0.46      0.00
   -1    2   18      0.16      0.00
    0    2   18     -0.50      0.00
    1    2   18     -1.15      0.00
    2    2   18     -0.85      0.00
    3    2   18      0.80      0.00
    4    2   18      2.87      0.00
    5    2   18      3.96      0.00
    6    2   18      3.56      0.00
  -12    3   18      1.98      0.00
  -11    3   18      2.67      0.00
  -10    3   18      2.84      0.00
   -9    3   18      2.50      0.00
   -8    3   18      1.55      0.00
   -7    3   18     -0.08      0.00
   -6    3   18     -1.86      0.00
   -5    3   18     -2.92      0.00
   -4    3   18     -3.11      0.00
   -3    3   18     -3.03      0.00
   -2    3   18     -3.11      0.00
   -1    3   18     -3.18      0.00
    0    3   18     -3.20      0.00
    1    3   18     -3.38      0.00
    2    3   18     -3.52      0.00
    3    3   18     -2.96      0.00
    4    3   18     -1.57      0.00
    5    3   18     -0.10      0.00
  -11    4   18      0.53      0.00
  -10    4   18      0.83      0.00
   -9    4   18      1.54      0.00
   -8    4   18      3.19      0.00
   -7    4   18      5.43      0.00
   -6    4   18      7.22      0.00
   -5    4   18      7.98      0.00
   -4    4   18      7.87      0.00
   -3    4   18      7.11      0.00
   -2    4   18      5.87      0.00
   -1    4   18      4.76      0.00
    0    4   18      4.45      0.00
    1    4   18      4.75      0.00
    2    4   18      4.63      0.00
    3    4   18      3.55      0.00
    4    4   18      1.94      0.00
    5    4   18      0.54      0.00
  -11    5   18     -1.37      0.00
  -10    5   18     -2.29      0.00
   -9    5   18     -3.65      0.00
   -8    5   18     -4.68      0.00
   -7    5   18     -4.42      0.00
   -6    5   18     -2.81      0.00
   -5    5   18     -0.75      0.00
   -4    5   18      0.95      0.00
   -3    5   18      1.99      0.00
   -2    5   18      2.17      0.00
   -1    5   18      1.44      0.00
    0    5   18      0.28      0.00
    1    5   18     -0.47      0.00
    2    5   18     -0.43      0.00
    3    5   18      0.07      0.00
    4    5   18      0.56      0.00
  -10    6   18      0.05      0.00
   -9    6   18     -0.67      0.00
   -8    6   18     -2.32      0.00
   -7    6   18     -4.49      0.00
   -6    6   18     -6.07      0.00
   -5    6   18     -6.18      0.00
   -4    6   18     -4.80      0.00
   -3    6   18     -2.65      0.00
   -2    6   18     -0.74      0.00
   -1    6   18      0.10      0.00
    0    6   18     -0.31      0.00
    1    6   18     -1.44      0.00
    2    6   18     -2.47      0.00
    3    6   18     -2.91      0.00
   -8    7   18     -0.22      0.00
   -7    7   18      0.17      0.00
   -6    7   18      0.12      0.00
   -5    7   18     -0.77      0.00
   -4    7   18     -2.10      0.00
   -3    7   18     -2.87      0.00
   -2    7   18     -2.23      0.00
   -1    7   18     -0.24      0.00
    0    7   18      2.13      0.00
    1    7   18      3.81      0.00
    2    7   18      4.25      0.00
   -6    8   18      2.60      0.00
   -5    8   18      3.35      0.00
   -4    8   18      3.25      0.00
   -3    8   18      2.34      0.00
   -2    8   18      1.26      0.00
   -1    8   18      0.66      0.00
    0    8   18      0.59      0.00
  -12    1   19      0.62      0.00
  -11    1   19      1.56      0.00
  -10    1   19      2.34      0.00
   -9    1   19      2.88      0.00
   -8    1   19      3.68      0.00
   -7    1   19      4.96      0.00
   -6    1   19      6.34      0.00
   -5    1   19      7.28      0.00
   -4    1   19      7.67      0.00
   -3    1   19      7.75      0.00
   -2    1   19      7.78      0.00
   -1    1   19      7.83      0.00
    0    1   19      7.57      0.00
    1    1   19      6.58      0.00
    2    1   19      4.84      0.00
    3    1   19      3.01      0.00
    4    1   19      1.72      0.00
    5    1   19      0.96      0.00
  -12    2   19     -2.92      0.00
  -11    2   19     -3.27      0.00
  -10    2   19     -2.77      0.00
   -9    2   19     -2.39      0.00
   -8    2   19     -2.57      0.00
   -7    2   19     -2.80      0.00
   -6    2   19     -2.46      0.00
   -5    2   19     -1.47      0.00
   -4    2   19     -0.17      0.00
   -3    2   19      1.01      0.00
   -2    2   19      1.71      0.00
   -1    2   19      1.92      0.00
    0    2   19      2.14      0.00
    1    2   19      2.85      0.00
    2    2   19      3.88      0.00
    3    2   19      4.50      0.00
    4    2   19      4.23      0.00
    5    2   19      3.16      0.00
  -11    3   19     -6.04      0.00
  -10    3   19     -8.05      0.00
   -9    3   19     -8.91      0.00
   -8    3   19     -9.41      0.00
   -7    3   19    -10.25      0.00
   -6    3   19    -11.34      0.00
   -5    3   19    -12.18      0.00
   -4    3   19    -12.49      0.00
   -3    3   19    -12.25      0.00
   -2    3   19    -11.56      0.00
   -1    3   19    -10.58      0.00
    0    3   19     -9.32      0.00
    1    3   19     -7.59      0.00
    2    3   19     -5.35      0.00
    3    3   19     -2.99      0.00
    4    3   19     -1.13      0.00
  -11    4   19      3.03      0.00
  -10    4   19      2.66      0.00
   -9    4   19      1.99      0.00
   -8    4   19      1.61      0.00
   -7    4   19      1.32      0.00
   -6    4   19      0.59      0.00
   -5    4   19     -0.73      0.00
   -4    4   19     -2.34      0.00
   -3    4   19     -3.84      0.00
   -2    4   19     -5.13      0.00
   -1    4   19     -6.36      0.00
    0    4   19     -7.54      0.00
    1    4   19     -8.19      0.00
    2    4   19     -7.73      0.00
    3    4   19     -6.05      0.00
    4    4   19     -3.71      0.00
  -10    5   19      4.55      0.00
   -9    5   19      5.84      0.00
   -8    5   19      6.69      0.00
   -7    5   19      7.62      0.00
   -6    5   19      9.03      0.00
   -5    5   19     10.89      0.00
   -4    5   19     12.73      0.00
   -3    5   19     13.98      0.00
   -2    5   19     14.25      0.00
   -1    5   19     13.39      0.00
    0    5   19     11.35      0.00
    1    5   19      8.41      0.00
    2    5   19      5.23      0.00
    3    5   19      2.49      0.00
   -9    6   19     -1.94      0.00
   -8    6   19     -2.31      0.00
   -7    6   19     -2.47      0.00
   -6    6   19     -2.51      0.00
   -5    6   19     -2.38      0.00
   -4    6   19     -1.88      0.00
   -3    6   19     -0.83      0.00
   -2    6   19      0.90      0.00
   -1    6   19      3.22      0.00
    0    6   19      5.54      0.00
    1    6   19      6.85      0.00
    2    6   19      6.53      0.00
   -7    7   19     -1.68      0.00
   -6    7   19     -2.77      0.00
   -5    7   19     -4.10      0.00
   -4    7   19     -5.26      0.00
   -3    7   19     -5.95      0.00
   -2    7   19     -6.12      0.00
   -1    7   19     -5.76      0.00
    0    7   19     -4.71      0.00
   -3    8   19      0.13      0.00
  -11    0   20     -4.30      0.00
  -10    0   20     -3.51      0.00
   -9    0   20     -2.25      0.00
   -8    0   20     -1.18      0.00
   -7    0   20     -0.26      0.00
   -6    0   20      0.41      0.00
   -5    0   20      0.37      0.00
   -4    0   20     -0.30      0.00
   -3    0   20     -0.68      0.00
   -2    0   20     -0.02      0.00
   -1    0   20      1.48      0.00
    0    0   20      3.12      0.00
    1    0   20      4.40      0.00
    2    0   20      4.96      0.00
    3    0   20      4.49      0.00
    4    0   20      3.11      0.00
  -11    1   20     -4.49      0.00
  -10    1   20     -6.25      0.00
   -9    1   20     -6.94      0.00
   -8    1   20     -6.69      0.00
   -7    1   20     -5.86      0.00
   -6    1   20     -4.72      0.00
   -5    1   20     -3.72      0.00
   -4    1   20     -3.43      0.00
   -3    1   20     -3.94      0.00
   -2    1   20     -4.78      0.00
   -1    1   20     -5.44      0.00
    0    1   20     -5.56      0.00
    1    1   20     -4.62      0.00
    2    1   20     -2.43      0.00
    3    1   20      0.29      0.00
    4    1   20      2.15      0.00
  -11    2   20      1.20      0.00
  -10    2   20      0.68      0.00
   -9    2   20     -0.30      0.00
   -8    2   20     -1.33      0.00
   -7    2   20     -1.92      0.00
   -6    2   20     -1.70      0.00
   -5    2   20     -0.77      0.00
   -4    2   20      0.34      0.00
   -3    2   20      1.17      0.00
   -2    2   20      1.59      0.00
   -1    2   20      1.39      0.00
    0    2   20      0.28      0.00
    1    2   20     -1.43      0.00
    2    2   20     -2.51      0.00
    3    2   20     -1.98      0.00
    4    2   20     -0.29      0.00
  -11    3   20      1.99      0.00
  -10    3   20      2.87      0.00
   -9    3   20      3.49      0.00
   -8    3   20      3.57      0.00
   -7    3   20      2.88      0.00
   -6    3   20      1.68      0.00
   -5    3   20      0.58      0.00
   -4    3   20     -0.03      0.00
   -3    3   20     -0.13      0.00
   -2    3   20      0.26      0.00
   -1    3   20      1.10      0.00
    0    3   20      1.85      0.00
    1    3   20      1.72      0.00
    2    3   20      0.69      0.00
    3    3   20     -0.24      0.00
  -10    4   20     -1.10      0.00
   -9    4   20     -0.75      0.00
   -8    4   20      0.41      0.00
   -7    4   20      2.08      0.00
   -6    4   20      3.43      0.00
   -5    4   20      4.01      0.00
   -4    4   20      4.03      0.00
   -3    4   20      3.83      0.00
   -2    4   20      3.53      0.00
   -1    4   20      3.40      0.00
    0    4   20      3.72      0.00
    1    4   20      4.19      0.00
    2    4   20      4.02      0.00
    3    4   20      2.88      0.00
   -9    5   20     -1.07      0.00
   -8    5   20     -2.55      0.00
   -7    5   20     -3.17      0.00
   -6    5   20     -2.47      0.00
   -5    5   20     -1.09      0.00
   -4    5   20     -0.04      0.00
   -3    5   20      0.14      0.00
   -2    5   20     -0.52      0.00
   -1    5   20     -1.61      0.00
    0    5   20     -2.45      0.00
    1    5   20     -2.42      0.00
    2    5   20     -1.59      0.00
   -8    6   20     -1.01      0.00
   -7    6   20     -2.55      0.00
   -6    6   20     -4.01      0.00
   -5    6   20     -4.55      0.00
   -4    6   20     -3.88      0.00
   -3    6   20     -2.40      0.00
   -2    6   20     -0.90      0.00
   -1    6   20     -0.12      0.00
    0    6   20     -0.24      0.00
    1    6   20     -0.81      0.00
   -6    7   20     -0.49      0.00
   -5    7   20     -1.16      0.00
   -4    7   20     -2.22      0.00
   -3    7   20     -2.96      0.00
   -2    7   20     -2.70      0.00
  -11    1   21      0.93      0.00
  -10    1   21      1.12      0.00
   -9    1   21      0.73      0.00
   -8    1   21      0.32      0.00
   -7    1   21      0.43      0.00
   -6    1   21      1.03      0.00
   -5    1   21      1.72      0.00
   -4    1   21      2.26      0.00
   -3    1   21      2.75      0.00
   -2    1   21      3.31      0.00
   -1    1   21      3.99      0.00
    0    1   21      4.50      0.00
    1    1   21      4.38      0.00
    2    1   21      3.41      0.00
    3    1   21      2.03      0.00
  -10    2   21     -0.31      0.00
   -9    2   21      0.43      0.00
   -8    2   21      0.40      0.00
   -7    2   21     -0.14      0.00
   -6    2   21     -0.71      0.00
   -5    2   21     -1.24      0.00
   -4    2   21     -1.74      0.00
   -3    2   21     -1.96      0.00
   -2    2   21     -1.66      0.00
   -1    2   21     -0.94      0.00
    0    2   21     -0.04      0.00
    1    2   21      0.85      0.00
    2    2   21      1.47      0.00
    3    2   21      1.57      0.00
  -10    3   21     -4.11      0.00
   -9    3   21     -3.99      0.00
   -8    3   21     -3.41      0.00
   -7    3   21     -3.20      0.00
   -6    3   21     -3.45      0.00
   -5    3   21     -3.90      0.00
   -4    3   21     -4.47      0.00
   -3    3   21     -5.08      0.00
   -2    3   21     -5.49      0.00
   -1    3   21     -5.52      0.00
    0    3   21     -5.18      0.00
    1    3   21     -4.49      0.00
    2    3   21     -3.44      0.00
   -9    4   21     -1.06      0.00
   -8    4   21     -1.32      0.00
   -7    4   21     -0.80      0.00
   -6    4   21      0.10      0.00
   -5    4   21      0.96      0.00
   -4    4   21      1.42      0.00
   -3    4   21      1.21      0.00
   -2    4   21      0.38      0.00
   -1    4   21     -0.74      0.00
    0    4   21     -1.80      0.00
    1    4   21     -2.51      0.00
    2    4   21     -2.64      0.00
   -8    5   21      1.75      0.00
   -7    5   21      1.52      0.00
   -6    5   21      1.40      0.00
   -5    5   21      1.84      0.00
   -4    5   21      3.04      0.00
   -3    5   21      4.73      0.00
   -2    5   21      6.20      0.00
   -1    5   21      6.83      0.00
    0    5   21      6.35      0.00
    1    5   21      4.93      0.00
   -6    6   21     -1.05      0.00
   -5    6   21     -2.16      0.00
   -4    6   21     -3.14      0.00
   -3    6   21     -3.60      0.00
   -2    6   21     -3.36      0.00
   -1    6   21     -2.44      0.00
  -10    0   22     -4.87      0.00
   -9    0   22     -5.17      0.00
   -8    0   22     -5.14      0.00
   -7    0   22     -4.98      0.00
   -6    0   22     -4.82      0.00
   -5    0   22     -5.05      0.00
   -4    0   22     -5.85      0.00
   -3    0   22     -6.79      0.00
   -2    0   22     -7.09      0.00
   -1    0   22     -6.34      0.00
    0    0   22     -4.58      0.00
    1    0   22     -2.22      0.00
    2    0   22     -0.07      0.00
  -10    1   22     -2.44      0.00
   -9    1   22     -3.32      0.00
   -8    1   22     -3.44      0.00
   -7    1   22     -3.07      0.00
   -6    1   22     -2.60      0.00
   -5    1   22     -2.42      0.00
   -4    1   22     -2.81      0.00
   -3    1   22     -3.73      0.00
   -2    1   22     -4.81      0.00
   -1    1   22     -5.75      0.00
    0    1   22     -6.32      0.00
    1    1   22     -6.14      0.00
    2    1   22     -4.81      0.00
   -9    2   22      1.81      0.00
   -8    2   22      1.18      0.00
   -7    2   22      0.93      0.00
   -6    2   22      1.44      0.00
   -5    2   22      2.61      0.00
   -4    2   22      3.93      0.00
   -3    2   22      4.96      0.00
   -2    2   22      5.54      0.00
   -1    2   22      5.51      0.00
    0    2   22      4.51      0.00
    1    2   22      2.58      0.00
   -9    3   22      1.15      0.00
   -8    3   22      1.40      0.00
   -7    3   22      1.18      0.00
   -6    3   22      0.61      0.00
   -5    3   22      0.10      0.00
   -4    3   22     -0.04      0.00
   -3    3   22      0.25      0.00
   -2    3   22      1.03      0.00
   -1    3   22      2.25      0.00
    0    3   22      3.37      0.00
    1    3   22      3.49      0.00
   -8    4   22     -1.08      0.00
   -7    4   22     -0.81      0.00
   -6    4   22     -0.73      0.00
   -5    4   22     -0.99      0.00
   -4    4   22     -1.29      0.00
   -3    4   22     -1.25      0.00
   -2    4   22     -0.87      0.00
   -1    4   22     -0.33      0.00
    0    4   22      0.27      0.00
   -6    5   22     -0.97      0.00
   -5    5   22     -0.41      0.00
   -4    5   22     -0.13      0.00
   -3    5   22     -0.53      0.00
   -2    5   22     -1.37      0.00
   -1    5   22     -2.13      0.00
   -9    1   23      0.08      0.00
   -8    1   23     -0.58      0.00
   -7    1   23     -0.95      0.00
   -6    1   23     -1.02      0.00
   -5    1   23     -1.03      0.00
   -4    1   23     -0.97      0.00
   -3    1   23     -0.70      0.00
   -2    1   23     -0.20      0.00
   -1    1   23      0.35      0.00
    0    1   23      0.77      0.00
   -8    2   23      2.20      0.00
   -7    2   23      2.27      0.00
   -6    2   23      2.21      0.00
   -5    2   23      1.70      0.00
   -4    2   23      0.60      0.00
   -3    2   23     -0.50      0.00
   -2    2   23     -0.81      0.00
   -1    2   23     -0.23      0.00
    0    2   23      0.60      0.00
   -7    3   23     -0.95      0.00
   -6    3   23     -0.39      0.00
   -5    3   23      0.38      0.00
   -4    3   23      0.83      0.00
   -3    3   23      0.56      0.00
   -2    3   23     -0.04      0.00
   -1    3   23     -0.33      0.00
   -6    4   23     -2.29      0.00
   -5    4   23     -1.60      0.00
   -4    4   23     -0.52      0.00
   -3    4   23      0.28      0.00
   -2    4   23      0.37      0.00
   -7    0   24     -3.60      0.00
   -6    0   24     -3.62      0.00
   -5    0   24     -3.73      0.00
   -4    0   24     -4.23      0.00
   -3    0   24     -4.88      0.00
   -2    0   24     -5.14      0.00
   -7    1   24      0.09      0.00
   -6    1   24      0.33      0.00
   -5    1   24      0.52      0.00
   -4    1   24      0.39      0.00
   -3    1   24     -0.15      0.00
   -2    1   24     -0.80      0.00
   -6    2   24      1.07      0.00
   -5    2   24      1.89      0.00
   -4    2   24      2.76      0.00
   -3    2   24      3.32      0.00
    1    0    0    184.18      0.00
   14    3    0     -1.80      0.00
   14    4    0     -1.58      0.00
   13    6    0     -0.16      0.00
   12    7    0      0.19      0.00
   11    8    0     -3.37      0.00
   10    9    0      0.68      0.00
    9   10    0      1.05      0.00
    7   11    0      2.82      0.00
    8   11    0      1.19      0.00
    5   12    0     -0.67      0.00
    6   12    0      0.07      0.00
   14    1    1     -3.08      0.00
   14    2    1      0.27      0.00
  -14    3    1      3.94      0.00
   14    3    1      2.19      0.00
  -14    4    1     -0.12      0.00
   13    5    1     -3.29      0.00
  -13    6    1      0.54      0.00
  -12    7    1      2.21      0.00
   12    7    1      0.32      0.00
   11    8    1     -0.61      0.00
   10    9    1      1.82      0.00
   -9   10    1     -1.00      0.00
    9   10    1      1.08      0.00
   -8   11    1     -1.08      0.00
    7   11    1     -1.81      0.00
   -6   12    1     -0.15      0.00
   -5   12    1     -0.62      0.00
    5   12    1      0.12      0.00
   14    0    2      1.37      0.00
   14    1    2      3.72      0.00
   14    2    2     -2.70      0.00
   14    3    2     -1.12      0.00
  -14    4    2     -1.80      0.00
  -14    5    2     -0.92      0.00
   13    5    2      0.78      0.00
  -13    6    2      0.95      0.00
   12    7    2      0.38      0.00
  -12    8    2     -1.44      0.00
   11    8    2     -2.94      0.00
  -11    9    2      0.22      0.00
   10    9    2      0.89      0.00
   -9   10    2      0.40      0.00
    9   10    2      1.34      0.00
   -8   11    2     -0.35      0.00
    7   11    2      1.41      0.00
   -6   12    2      0.98      0.00
   -5   12    2      1.15      0.00
    4   12    2     -0.66      0.00
    5   12    2     -0.63      0.00
   14    1    3     -1.78      0.00
  -14    4    3     -0.65      0.00
   13    4    3      1.46      0.00
  -14    5    3     -1.96      0.00
   13    5    3     -0.35      0.00
  -13    6    3      1.20      0.00
   12    6    3     -1.78      0.00
  -12    8    3      1.18      0.00
   11    8    3      0.78      0.00
  -11    9    3      1.37      0.00
   10    9    3      1.70      0.00
  -10   10    3      0.60      0.00
   -9   10    3      0.81      0.00
    8   10    3      2.03      0.00
   -8   11    3     -0.99      0.00
    7   11    3     -1.26      0.00
   -6   12    3     -0.87      0.00
   -5   12    3     -1.51      0.00
    4   12    3     -0.87      0.00
    5   12    3     -0.26      0.00
   13    3    4      0.15      0.00
  -14    4    4     -0.40      0.00
   13    4    4      1.61      0.00
  -14    5    4     -0.94      0.00
  -13    6    4      1.46      0.00
   12    6    4      0.67      0.00
  -13    7    4      0.28      0.00
   11    7    4      1.32      0.00
  -12    8    4     -2.05      0.00
   10    8    4     -0.31      0.00
  -11    9    4      1.17      0.00
    9    9    4      0.80      0.00
  -10   10    4      1.30      0.00
    8   10    4     -0.56      0.00
   -8   11    4      1.20      0.00
    6   11    4     -0.24      0.00
    7   11    4      0.01      0.00
   -6   12    4      1.84      0.00
   -5   12    4      3.27      0.00
    3   12    4      1.67      0.00
    4   12    4      0.49      0.00
   13    1    5     -0.58      0.00
   13    2    5     -1.34      0.00
   13    3    5      1.33      0.00
  -14    5    5      0.52      0.00
   12    5    5     -0.13      0.00
  -13    7    5     -0.76      0.00
   11    7    5      0.60      0.00
  -12    8    5      1.73      0.00
   10    8    5      2.26      0.00
  -11    9    5      2.32      0.00
    9    9    5      0.25      0.00
  -10   10    5      1.58      0.00
    8   10    5      1.90      0.00
   -8   11    5     -0.07      0.00
    6   11    5     -2.01      0.00
   -6   12    5     -1.00      0.00
   -5   12    5     -1.62      0.00
    3   12    5     -0.58      0.00
    4   12    5     -0.54      0.00
   13    0    6      0.84      0.00
   13    1    6     -0.60      0.00
   13    2    6     -0.93      0.00
   12    4    6      0.95      0.00
  -14    5    6      0.08      0.00
   12    5    6      0.00      0.00
   11    6    6      1.91      0.00
  -13    7    6      0.04      0.00
  -12    8    6     -1.80      0.00
   10    8    6      0.90      0.00
  -11    9    6      1.96      0.00
    9    9    6     -0.79      0.00
  -10   10    6      1.89      0.00
   -9   10    6      3.47      0.00
    7   10    6     -1.28      0.00
   -8   11    6      1.60      0.00
    5   11    6     -0.95      0.00
    6   11    6     -0.50      0.00
   -6   12    6      1.04      0.00
   -5   12    6      2.31      0.00
   -4   12    6      3.51      0.00
    2   12    6      2.60      0.00
    3   12    6      1.48      0.00
   12    3    7      2.37      0.00
   12    4    7      2.57      0.00
  -14    5    7      2.42      0.00
   11    6    7     -1.69      0.00
  -13    7    7     -1.58      0.00
   10    7    7      2.07      0.00
  -12    8    7      0.42      0.00
    9    8    7     -0.79      0.00
  -11    9    7      1.63      0.00
    8    9    7     -0.65      0.00
  -10   10    7      1.45      0.00
   -9   10    7      2.84      0.00
    7   10    7      2.32      0.00
   -8   11    7     -0.15      0.00
   -7   11    7     -0.42      0.00
    5   11    7     -1.75      0.00
   -5   12    7     -0.74      0.00
   -4   12    7     -1.23      0.00
   -3   12    7     -1.70      0.00
    1   12    7     -1.19      0.00
    2   12    7     -0.38      0.00
    3   12    7     -0.01      0.00
   12    0    8      0.19      0.00
   12    1    8      1.66      0.00
   12    2    8      1.61      0.00
   12    3    8      1.11      0.00
  -14    5    8     -0.10      0.00
   11    5    8      0.14      0.00
  -13    7    8      0.44      0.00
   10    7    8      1.04      0.00
  -12    8    8     -0.46      0.00
    9    8    8      0.25      0.00
  -11    9    8      0.72      0.00
    8    9    8     -2.59      0.00
   -9   10    8      2.26      0.00
    6   10    8     -0.16      0.00
   -8   11    8      1.02      0.00
   -7   11    8      1.31      0.00
    4   11    8     -0.07      0.00
    5   11    8      0.00      0.00
   -5   12    8      0.04      0.00
   -4   12    8      0.40      0.00
   -3   12    8      1.15      0.00
   -2   12    8      1.75      0.00
   -1   12    8      1.83      0.00
    0   12    8      1.53      0.00
    1   12    8      1.15      0.00
    2   12    8      0.72      0.00
   12    1    9      1.34      0.00
   12    2    9     -0.94      0.00
   11    4    9      0.69      0.00
  -14    5    9      1.75      0.00
   11    5    9      0.05      0.00
  -13    6    9     -0.16      0.00
   10    6    9      0.39      0.00
  -13    7    9     -0.78      0.00
    9    7    9      0.39      0.00
  -12    8    9     -0.59      0.00
  -11    9    9      0.31      0.00
    7    9    9      2.61      0.00
   -9   10    9      1.41      0.00
    6   10    9      0.89      0.00
   -7   11    9     -1.66      0.00
    3   11    9     -0.49      0.00
    4   11    9     -0.94      0.00
   -4   12    9     -0.45      0.00
   -3   12    9     -0.69      0.00
   -2   12    9     -0.86      0.00
   -1   12    9     -1.03      0.00
    0   12    9     -1.03      0.00
    1   12    9     -0.73      0.00
   11    2   10      0.10      0.00
   11    3   10     -0.19      0.00
  -14    4   10      0.61      0.00
   11    4   10      0.14      0.00
  -14    5   10     -1.02      0.00
   10    5   10     -0.13      0.00
  -13    6   10     -0.57      0.00
   10    6   10      0.59      0.00
    9    7   10      1.21      0.00
  -12    8   10      1.31      0.00
    8    8   10     -0.16      0.00
  -10    9   10      1.10      0.00
    7    9   10     -2.57      0.00
   -9   10   10     -0.48      0.00
    5   10   10      0.87      0.00
   -7   11   10     -0.56      0.00
   -6   11   10     -1.19      0.00
    2   11   10     -0.71      0.00
    3   11   10     -0.47      0.00
   -3   12   10     -0.26      0.00
   -2   12   10      0.11      0.00
   -1   12   10      0.04      0.00
    0   12   10     -0.24      0.00
   11    1   11      1.13      0.00
   11    2   11     -1.12      0.00
  -14    4   11      3.04      0.00
   10    4   11     -0.32      0.00
  -14    5   11      0.23      0.00
   10    5   11      2.54      0.00
  -13    6   11     -1.92      0.00
    9    6   11      0.02      0.00
  -12    7   11      1.19      0.00
    8    7   11     -3.66      0.00
  -11    8   11     -0.68      0.00
    7    8   11     -2.04      0.00
  -10    9   11     -1.58      0.00
    6    9   11      3.73      0.00
   -9   10   11      0.70      0.00
   -8   10   11      1.11      0.00
    4   10   11     -0.52      0.00
    5   10   11     -0.13      0.00
   -7   11   11     -1.42      0.00
   -6   11   11     -1.85      0.00
   -5   11   11     -1.78      0.00
    1   11   11      0.90      0.00
    2   11   11      0.26      0.00
    3   11   11     -0.23      0.00
   10    3   12      0.90      0.00
  -14    4   12     -0.34      0.00
   10    4   12      0.90      0.00
  -14    5   12     -0.30      0.00
    9    5   12     -2.37      0.00
  -13    6   12     -0.62      0.00
    9    6   12      0.45      0.00
  -12    7   12      0.13      0.00
    8    7   12      0.60      0.00
  -11    8   12      3.42      0.00
    7    8   12     -0.45      0.00
  -10    9   12      0.86      0.00
    5    9   12      0.08      0.00
    6    9   12     -0.27      0.00
   -8   10   12     -1.90      0.00
    3   10   12     -0.65      0.00
    4   10   12     -0.36      0.00
   -6   11   12     -1.39      0.00
   -5   11   12     -1.95      0.00
   -4   11   12     -2.14      0.00
   -3   11   12     -2.02      0.00
   -2   11   12     -1.72      0.00
   -1   11   12     -1.30      0.00
    0   11   12     -0.88      0.00
    1   11   12     -0.65      0.00
    2   11   12     -0.63      0.00
   10    1   13     -0.01      0.00
   10    2   13      0.26      0.00
  -14    3   13      0.05      0.00
  -14    4   13      1.30      0.00
    9    4   13      0.63      0.00
    9    5   13      2.47      0.00
  -13    6   13     -1.74      0.00
    8    6   13     -2.02      0.00
  -12    7   13      1.30      0.00
    7    7   13     -3.48      0.00
  -11    8   13     -1.39      0.00
    6    8   13      1.69      0.00
  -10    9   13     -1.45      0.00
   -9    9   13     -3.09      0.00
    5    9   13      0.22      0.00
   -8   10   13      0.37      0.00
   -7   10   13      0.36      0.00
    2   10   13     -0.06      0.00
    3   10   13     -0.53      0.00
   -5   11   13     -0.41      0.00
   -4   11   13     -0.11      0.00
   -3   11   13      0.50      0.00
   -2   11   13      1.10      0.00
   -1   11   13      1.42      0.00
    0   11   13      1.40      0.00
    9    2   14     -0.78      0.00
  -14    3   14     -2.05      0.00
    9    3   14      2.27      0.00
  -14    4   14     -0.31      0.00
    9    4   14     -1.30      0.00
  -13    5   14     -0.82      0.00
    8    5   14     -1.11      0.00
    7    6   14     -0.50      0.00
  -12    7   14     -0.62      0.00
    7    7   14     -0.54      0.00
  -11    8   14      2.57      0.00
  -10    8   14      3.67      0.00
    5    8   14      2.23      0.00
    6    8   14      0.86      0.00
   -9    9   14     -0.50      0.00
    4    9   14      0.22      0.00
   -7   10   14     -1.87      0.00
   -6   10   14     -2.73      0.00
    1   10   14     -1.56      0.00
    2   10   14     -1.52      0.00
   -3   11   14     -0.65      0.00
   -2   11   14     -0.47      0.00
  -14    1   15      0.97      0.00
    9    1   15      0.04      0.00
  -14    2   15     -1.15      0.00
    9    2   15      1.06      0.00
  -14    3   15     -0.81      0.00
    8    4   15      1.58      0.00
  -13    5   15      1.06      0.00
  -12    6   15     -1.43      0.00
    7    6   15     -0.65      0.00
  -11    7   15      0.04      0.00
    6    7   15      0.01      0.00
  -10    8   15     -2.00      0.00
    5    8   15      1.32      0.00
   -9    9   15     -1.25      0.00
   -8    9   15     -2.28      0.00
    3    9   15     -3.47      0.00
   -6   10   15     -0.35      0.00
   -5   10   15      0.50      0.00
   -4   10   15      1.55      0.00
   -3   10   15      2.37      0.00
   -2   10   15      2.75      0.00
   -1   10   15      2.62      0.00
    0   10   15      2.05      0.00
    1   10   15      1.21      0.00
  -14    0   16     -0.68      0.00
    8    0   16     -1.58      0.00
  -14    1   16      1.59      0.00
    8    1   16      0.32      0.00
  -14    2   16      0.24      0.00
    8    2   16      1.83      0.00
  -14    3   16     -0.14      0.00
    8    3   16      0.71      0.00
  -13    4   16      0.44      0.00
    7    4   16     -2.02      0.00
  -13    5   16     -1.17      0.00
    7    5   16      1.23      0.00
  -12    6   16     -0.64      0.00
    6    6   16     -2.26      0.00
  -11    7   16      0.21      0.00
    5    7   16      2.01      0.00
  -10    8   16      1.48      0.00
   -9    8   16      1.79      0.00
    4    8   16      1.98      0.00
   -8    9   16     -1.25      0.00
   -7    9   16     -1.82      0.00
    1    9   16      0.11      0.00
    2    9   16     -0.04      0.00
   -5   10   16     -1.22      0.00
   -4   10   16     -0.94      0.00
   -3   10   16     -0.25      0.00
   -2   10   16      0.32      0.00
   -1   10   16      0.35      0.00
  -14    1   17      0.81      0.00
    7    2   17      0.78      0.00
  -13    3   17     -2.22      0.00
    7    3   17     -0.30      0.00
  -13    4   17      1.66      0.00
    7    4   17      1.05      0.00
  -12    5   17      3.28      0.00
    6    5   17     -1.33      0.00
  -11    6   17     -1.16      0.00
    5    6   17      2.95      0.00
  -10    7   17     -1.26      0.00
    4    7   17      2.23      0.00
   -9    8   17     -0.35      0.00
   -8    8   17      0.17      0.00
    2    8   17     -4.23      0.00
    3    8   17     -2.36      0.00
   -7    9   17     -0.30      0.00
   -6    9   17      0.22      0.00
   -5    9   17      0.73      0.00
   -1    9   17      1.44      0.00
    0    9   17      0.86      0.00
    1    9   17     -0.06      0.00
  -13    0   18     -2.35      0.00
    7    0   18      0.30      0.00
  -13    1   18     -1.39      0.00
    7    1   18      1.93      0.00
  -13    2   18      0.50      0.00
    7    2   18      2.26      0.00
  -13    3   18      1.00      0.00
    6    3   18      0.70      0.00
  -12    4   18      0.19      0.00
    6    4   18     -0.25      0.00
  -12    5   18     -0.86      0.00
    5    5   18      0.78      0.00
  -11    6   18      0.17      0.00
    4    6   18     -2.65      0.00
  -10    7   18     -0.14      0.00
   -9    7   18     -0.40      0.00
    3    7   18      3.57      0.00
   -8    8   18      0.69      0.00
   -7    8   18      1.53      0.00
    1    8   18      0.62      0.00
    2    8   18      0.49      0.00
   -6    9   18     -0.77      0.00
   -5    9   18     -0.47      0.00
   -4    9   18      0.10      0.00
   -3    9   18      0.41      0.00
   -2    9   18      0.23      0.00
   -1    9   18     -0.14      0.00
  -13    1   19      0.06      0.00
    6    1   19      0.39      0.00
  -13    2   19     -1.54      0.00
    6    2   19      1.75      0.00
  -12    3   19     -3.22      0.00
    5    3   19     -0.11      0.00
  -12    4   19      2.42      0.00
    5    4   19     -1.50      0.00
  -11    5   19      2.77      0.00
    4    5   19      0.59      0.00
  -10    6   19     -1.31      0.00
    3    6   19      4.88      0.00
   -9    7   19     -0.59      0.00
   -8    7   19     -0.99      0.00
    1    7   19     -3.02      0.00
    2    7   19     -1.27      0.00
   -7    8   19      0.88      0.00
   -6    8   19      1.02      0.00
   -5    8   19      0.93      0.00
   -4    8   19      0.59      0.00
   -2    8   19     -0.38      0.00
   -1    8   19     -0.94      0.00
    0    8   19     -1.49      0.00
  -12    0   20     -3.74      0.00
    5    0   20      1.55      0.00
  -12    1   20     -2.35      0.00
    5    1   20      2.35      0.00
  -12    2   20      1.09      0.00
    5    2   20      1.12      0.00
  -12    3   20      1.08      0.00
    4    3   20     -0.23      0.00
    5    3   20      0.44      0.00
  -11    4   20     -0.97      0.00
    4    4   20      1.35      0.00
  -11    5   20      0.50      0.00
  -10    5   20      0.14      0.00
    3    5   20     -0.64      0.00
  -10    6   20      0.10      0.00
   -9    6   20     -0.11      0.00
    2    6   20     -1.16      0.00
   -8    7   20     -0.52      0.00
   -7    7   20     -0.38      0.00
   -1    7   20     -1.46      0.00
    0    7   20      0.03      0.00
    1    7   20      0.95      0.00
   -6    8   20      1.73      0.00
   -5    8   20      2.20      0.00
   -4    8   20      2.03      0.00
   -3    8   20      1.22      0.00
   -2    8   20      0.30      0.00
  -12    1   21      0.35      0.00
    4    1   21      0.90      0.00
  -12    2   21     -1.24      0.00
  -11    2   21     -1.17      0.00
    4    2   21      1.17      0.00
  -11    3   21     -3.02      0.00
    3    3   21     -2.17      0.00
    4    3   21     -1.09      0.00
  -11    4   21      0.79      0.00
  -10    4   21     -0.10      0.00
    3    4   21     -2.09      0.00
  -10    5   21      1.20      0.00
   -9    5   21      1.70      0.00
    2    5   21      3.07      0.00
   -9    6   21      0.30      0.00
   -8    6   21      0.21      0.00
   -7    6   21     -0.21      0.00
    0    6   21     -1.14      0.00
    1    6   21      0.00      0.00
   -7    7   21      0.11      0.00
   -6    7   21     -0.02      0.00
   -5    7   21     -0.47      0.00
   -4    7   21     -1.15      0.00
   -3    7   21     -1.76      0.00
   -2    7   21     -2.07      0.00
   -1    7   21     -2.02      0.00
  -11    0   22     -3.81      0.00
    3    0   22      0.99      0.00
  -11    1   22     -1.09      0.00
    3    1   22     -2.69      0.00
  -11    2   22      1.88      0.00
  -10    2   22      2.19      0.00
    2    2   22      0.62      0.00
    3    2   22     -0.32      0.00
  -10    3   22      0.61      0.00
    2    3   22      2.34      0.00
  -10    4   22     -0.81      0.00
   -9    4   22     -1.10      0.00
    1    4   22      0.73      0.00
    2    4   22      0.75      0.00
   -9    5   22      0.54      0.00
   -8    5   22     -0.37      0.00
   -7    5   22     -1.06      0.00
    0    5   22     -2.31      0.00
    1    5   22     -1.74      0.00
   -7    6   22     -0.63      0.00
   -6    6   22     -1.30      0.00
   -5    6   22     -1.69      0.00
   -4    6   22     -1.55      0.00
   -3    6   22     -1.04      0.00
   -2    6   22     -0.50      0.00
   -1    6   22     -0.23      0.00
  -10    1   23      0.59      0.00
    1    1   23      0.91      0.00
    2    1   23      0.71      0.00
  -10    2   23      0.98      0.00
   -9    2   23      1.83      0.00
    1    2   23      1.05      0.00
    2    2   23      0.91      0.00
   -9    3   23     -1.64      0.00
   -8    3   23     -1.32      0.00
    0    3   23     -0.18      0.00
    1    3   23      0.04      0.00
   -9    4   23     -1.82      0.00
   -8    4   23     -2.29      0.00
   -7    4   23     -2.46      0.00
   -1    4   23      0.02      0.00
    0    4   23     -0.25      0.00
   -7    5   23      0.20      0.00
   -6    5   23     -0.46      0.00
   -5    5   23     -1.21      0.00
   -4    5   23     -1.43      0.00
   -3    5   23     -0.88      0.00
   -2    5   23     -0.03      0.00
   -1    5   23      0.54      0.00
   -9    0   24     -2.81      0.00
   -8    0   24     -3.35      0.00
   -1    0   24     -4.75      0.00
    0    0   24     -3.81      0.00
   -9    1   24     -0.09      0.00
   -8    1   24     -0.06      0.00
   -1    1   24     -1.26      0.00
    0    1   24     -1.49      0.00
   -9    2   24      0.75      0.00
   -8    2   24      0.60      0.00
   -7    2   24      0.63      0.00
   -2    2   24      3.47      0.00
   -1    2   24      3.33      0.00
    0    2   24      2.88      0.00
   -8    3   24      0.13      0.00
   -7    3   24     -0.04      0.00
   -6    3   24     -0.40      0.00
   -5    3   24     -0.74      0.00
   -4    3   24     -0.89      0.00
   -3    3   24     -0.84      0.00
   -2    3   24     -0.64      0.00
   -1    3   24     -0.19      0.00
   -7    4   24     -1.02      0.00
   -6    4   24     -1.31      0.00
   -5    4   24     -1.63      0.00
   -4    4   24     -1.88      0.00
   -3    4   24     -1.86      0.00
   -2    4   24     -1.60      0.00
    0    0    0      0.00      0.00
# SQUEEZE RESULTS (Version =  30715)
# Note: Data are Listed for all Voids in the P1 Unit Cell
# i.e. Centre of Gravity, Solvent Accessible Volume,
# Recovered number of Electrons in the Void and
# Details about the Squeezed Material
loop_
  _platon_squeeze_void_nr
  _platon_squeeze_void_average_x
  _platon_squeeze_void_average_y
  _platon_squeeze_void_average_z
  _platon_squeeze_void_volume
  _platon_squeeze_void_count_electrons
  _platon_squeeze_void_content
   1  0.000 -0.008  0.000       252        97 ' '
   2  0.000 -0.018  0.500       253        97 ' '
# Missing Reflections Below sin(th)/lambda = 0.25
loop_
  _platon_missing_refln_index_h
  _platon_missing_refln_index_k
  _platon_missing_refln_index_l
  _platon_missing_refln_theta
    1    0    0     1.797
_platon_squeeze_void_probe_radius                  1.20
_platon_squeeze_details
)
TITL 180108LT_0m_a.res in P2(1)/c
CELL   11.8837   10.0611   19.6889     90.00    107.52     90.00
SPGR P21/c
# Solvent Accessible Volume =     524.9
# Electrons Found in S.A.V. =     193.4
# Note: Atoms in Void as Cxxx and Qxxx all others
C101 1.002 0.681 0.028 !      16.12 eA-3
C102 0.982 0.206 0.104 !      13.96 eA-3
C103 0.966 0.045 0.046 !       9.79 eA-3
C104 0.923 0.307 0.061 !       8.76 eA-3
C105 0.970 0.282 0.441 !       7.97 eA-3
C106 0.015 0.828 0.467 !       3.07 eA-3
C107 0.905 0.199-0.004 !       2.83 eA-3
C108 0.905 0.183 0.057 !       1.83 eA-3
Q109 0.704 0.348 0.389 !       1.29 eA-3
Q110 0.341 0.967 0.128 !       1.21 eA-3
C111 0.912 0.252 0.464 !       1.12 eA-3
Q112 0.736 0.629 0.406 !       1.10 eA-3
C113 0.016 0.710 0.459 !       1.10 eA-3
Q114 0.733 0.944 0.324 !       1.08 eA-3
Q115 0.358 0.036 0.362 !       1.06 eA-3
Q116 0.669 0.069 0.382 !       1.01 eA-3
Q117 0.407 0.682 0.469 !       0.93 eA-3
Q118 0.715 0.623 0.131 !       0.87 eA-3
Q119 0.751 1.007 0.390 !       0.86 eA-3
C120 0.918 0.135 0.492 !       0.85 eA-3
C121 0.923 0.747 0.012 !       0.84 eA-3
Q122 0.426 0.339 0.233 !       0.83 eA-3
Q123 0.638 0.308 0.096 !       0.82 eA-3
Q124 0.606 0.088 0.064 !       0.78 eA-3
C125 0.896 0.147 0.116 !       0.76 eA-3
Q126 0.705 0.722 0.041 !       0.74 eA-3
Q127 0.953 0.718 0.344 !       0.73 eA-3
Q128 0.626 0.446 0.268 !       0.70 eA-3
C129 0.167 0.795 0.453 !       0.70 eA-3
Q130 0.032 0.689 0.344 !       0.70 eA-3
Q131 0.819 0.212-0.010 !       0.69 eA-3
C132 0.113 0.762 0.394 !       0.68 eA-3
Q133 0.921 0.621 0.037 !       0.68 eA-3
Q134 0.125 0.026 0.318 !       0.66 eA-3
Q135 0.315 0.976 0.313 !       0.66 eA-3
Q136 0.675 0.215 0.175 !       0.65 eA-3
Q137 0.838 0.253 0.472 !       0.64 eA-3
Q138 0.292 0.522 0.358 !       0.64 eA-3
Q139 0.799 0.412 0.229 !       0.63 eA-3
Q140 0.907 0.620 0.234 !       0.62 eA-3
Q141 0.140 0.992 0.367 !       0.61 eA-3
Q142 0.032 0.470 0.223 !       0.59 eA-3
Q143 0.983 0.592 0.062 !       0.59 eA-3
C144 0.015 0.323 0.109 !       0.59 eA-3
Q145 0.954 0.652 0.078 !       0.59 eA-3
Q146 0.314 0.882 0.313 !       0.58 eA-3
Q147 0.204 0.181 0.331 !       0.58 eA-3
Q148 0.877 0.316 0.435 !       0.57 eA-3
C149 0.120 0.456 0.473 !       0.56 eA-3
C150 0.880 0.544 0.527 !       0.56 eA-3
Q151 0.047 0.119 0.128 !       0.56 eA-3
Q152 0.910 0.383 0.408 !       0.55 eA-3
C153 0.061 0.994 0.058 !       0.54 eA-3
Q154 0.986 1.000 0.234 !       0.54 eA-3
Q155 0.565 0.912 0.613 !       0.53 eA-3
Q156 0.435 0.088 0.387 !       0.53 eA-3
C157 0.907 0.218 0.388 !       0.52 eA-3
Q158 0.518 1.013 0.310 !       0.51 eA-3
Q159 0.106 0.902 0.032 !       0.51 eA-3
)
;
_shelx_fab_checksum              80127
